# Supplementary material for: Plastome organization and evolution of chloroplast genes in Cardamine species adapted to contrasting habitats
Source: BMC Genomics. 2015 Apr 17;16(1):306. doi: 10.1186/s12864-015-1498-0 (PMC4446112; doi:10.1186/s12864-015-1498-0)
Supplement: Additional file 1: Table S1. — Long-range PCR primers used for tiled whole-plastome amplification. [file 12864_2015_1498_MOESM1_ESM.xlsx]

## Sheet: Primers for long PCR
Table S1: primers used for long PCR tiled plastome amplification
Name of primer	Primer sequence: 5’ to 3’
CarPlastome_01F	GAGATCCAGAAACAGGTTCACGA
CarPlastome_01R	GTGTATGGACCAAATATAATTCTCTCA
CarPlastome_02F	CTAGACGCACTTAAAAGCCGAGT
CarPlastome_02R	GTAGCAGGAATCGAACCCGCATC
CarPlastome_03F	CATGTTCGGTTTTGAATTAGAGACG
CarPlastome_03R	CTCGTTTTTTATCAGATGCTTGTG
CarPlastome_04F	CCGTAGTGGACCAATTTGATAACAT
CarPlastome_04R	GATGTGGAGTTGTATTTGTTGATTCT
CarPlastome_05F	GTTTTATGTATCCCATTTGTTATCTTCG
CarPlastome_05R	GGACGATGCCCGAGCGGTTAATG
CarPlastome_06F	CGAGCAGGATTTGAACCAGCGTAG
CarPlastome_06R	GCGTAATAGTCCACCTACACGTCT
CarPlastome_07F	GTCTCGTTAGTTAGCTCTCGGTCT
CarPlastome_07R	CAGTAACGGATGTCGGCTCAATC
CarPlastome_08F	GGTATGTTCCCCATTACTTGTATG
CarPlastome_08R	CTACTATTGGATTTGAACCTATGACTC
CarPlastome_09F	CTCAGTGGTTAGAGTATTGCTTTCAT
CarPlastome_09R	GTTCAATTACTCTTTTACCCGCAA
CarPlastome_10F	GTGGAGTGACAGTTAGTTTTGGTATG
CarPlastome_10R	CGCTCTTAGTTCAGTTCGGTAG
CarPlastome_11F	CACGCTCTGTAGGATTTGAACC
CarPlastome_11R	CCCAATATACCCAATGCCAAATAGC
CarPlastome_12F	CAATGTGGAGACAAGGTATGTTCGT
CarPlastome_12R	GTTCAAGCAAGTTTCAACAATACCAT
CarPlastome_13F	GTCTACAACGATTATGTGGCATAGG
CarPlastome_13R	CGCAATGGAGCCGTAGACAGTCA
CarPlastome_14F	CCTCTGACATTACGACCTTTACCAC
CarPlastome_14R	CACTCGTTCATTATCAAACTGACTGC
CarPlastome_15F	GAGCACTTCTTATGGATTCGTTGAG
CarPlastome_15R	CACTGCTTATAGACCTGGTATTGGC
CarPlastome_16F	CTCCGACAGCATCTAGGGTTCC
CarPlastome_16R	CAACTCCCCGTAGCATTTCGTCG
CarPlastome_17F	GATACCAAGGCACCCAGAGACG
CarPlastome_17R	CGGCTCTTATACATGCTGCTACTA
CarPlastome_18F	CGAATGAATAATGAATCCAGATCCTA
CarPlastome_18R	CATATTTGCTGTGATGTTGATGAATG
CarPlastome_19F	GTTGACTATTACTTATTACATCTTGC
CarPlastome_19R	GAGTCTTACGATGAGTTTGAATGGG
CarPlastome_20F	GGATTCTGTCATTTCGCTAAGTCGT
CarPlastome_20R	GGATGTAAAGGATTGGAAACGTGAA
CarPlastome_21F	GATTCTGTTTCGGATAGTTGAACCC
CarPlastome_21R	GAACAACACCAATCCATCCCGAACTT
CarPlastome_22F	CGCAATGGAGCCGTAGACAGTCA
CarPlastome_22R	GCACTGAAAACCGTCATTACATTGG
