# Supplementary material for: Plastome organization and evolution of chloroplast genes in Cardamine species adapted to contrasting habitats
Source: BMC Genomics. 2015 Apr 17;16(1):306. doi: 10.1186/s12864-015-1498-0 (PMC4446112; doi:10.1186/s12864-015-1498-0)
Supplement: Additional file 2: Table S2. — Summary of distribution and localization of genes in the C. resedifolia and C. impatiens plastomes. [file 12864_2015_1498_MOESM2_ESM.xlsx]

## Sheet: Gene Location C. impatiens
Table S2: Summary of distribution and localization of genes in the C. impatiens plastome.
Region	Gene
LSC	rps12_e2,trnH-GUG,psbA,trnK*-UUU,matK,rps16*,trnQ-UUG,psbK,psbI,trnS-GCU,trnG*-UCC,trnR-UCU,atpA,atpF*,atpH,atpI,rps2,rpoC2,rpoC1*,rpoB,trnC-GCA,petN,psbM,trnD-GUC,trnY-GUA,trnE-UUC,trnT-GGU,psbD,psbC,trnS-UGA,psbZ,trnG-UCC,trnfM-CAU,rps14,psaB,psaA,ycf3*,trnS-GGA,rps4,trnT-UGU,trnL*-UAA,trnF-GAA,ndhJ,ndhK,ndhC,trnV*-UAC,trnM-CAU,atpE,atpB,rbcL,accD,psaI,ycf4,cemA,petA,psbJ,psbL,psbF,psbE,petL,pe…
SSC	ndhF,rpl32,trnL-UAG,ccsA,ndhD,psaC,ndhE,ndhG,ndhI,ndhA*,ndhH,rps15
IRA	rpl2*,rpl23,trnI-CAU,ycf2,trnL-CAA,ndhB*,rps7,trnV-GAC,rrn16S,trnI*-GAU,trnA*-UGC,rrn23S,rrn4.5S,rrn5S,trnR-ACG,trnN-GUU
IRB	trnN-GUU,trnR-ACG,rrn5S,rrn4.5S,rrn23S,trnA*-UGC,trnI*-GAU,rrn16S,trnV-GAC,rps12_e2,rps7,ndhB*,trnL-CAA,ycf2,trnI-CAU,rpl23,rpl2*
LSC_IRA	rps19
IRA_SSC	ycf1_short
SSC_IRB	ycf1_long

## Sheet: Gene Location C. resedifolia
Supplementary Table 2: Summary of distribution and localization of genes in the C. resedifolia plastome.
Region	Gene
LSC	rps12_e2,trnH-GUG,psbA,trnK*-UUU,matK,rps16*,trnQ-UUG,psbK,psbI,trnS-GCU,trnG*-UCC,trnR-UCU,atpA,atpF*,atpH,atpI,rps2,rpoC2,rpoC1*,rpoB,trnC-GCA,petN,psbM,trnD-GUC,trnY-GUA,trnE-UUC,trnT-GGU,psbD,psbC,trnS-UGA,psbZ,trnG-UCC,trnfM-CAU,rps14,psaB,psaA,ycf3*,trnS-GGA,rps4,trnT-UGU,trnL*-UAA,trnF-GAA,ndhJ,ndhK,ndhC,trnV*-UAC,trnM-CAU,atpE,atpB,rbcL,accD,psaI,ycf4,cemA,petA,psbJ,psbL,psbF,psbE,petL,pe…
SSC	ndhF,rpl32,trnL-UAG,ccsA,ndhD,psaC,ndhE,ndhG,ndhI,ndhA*,ndhH,rps15
IRA	rpl2*,rpl23,trnI-CAU,ycf2,trnL-CAA,ndhB*,rps7,trnV-GAC,rrn16S,trnI*-GAU,trnA*-UGC,rrn23S,rrn4.5S,rrn5S,trnR-ACG,trnN-GUU
IRB	trnN-GUU,trnR-ACG,rrn5S,rrn4.5S,rrn23S,trnA*-UGC,trnI*-GAU,rrn16S,trnV-GAC,rps12_e2,rps7,ndhB*,trnL-CAA,ycf2,trnI-CAU,rpl23,rpl2*
LSC_IRA	rps19
IRA_SSC	ycf1_short
SSC_IRB	ycf1_long
