# Supplementary material for: Plastome organization and evolution of chloroplast genes in Cardamine species adapted to contrasting habitats
Source: BMC Genomics. 2015 Apr 17;16(1):306. doi: 10.1186/s12864-015-1498-0 (PMC4446112; doi:10.1186/s12864-015-1498-0)
Supplement: Additional file 5: Table S4. — Distribution and localization of repeat sequences in cpDNA of C. impatiens and C. resedifolia. [file 12864_2015_1498_MOESM5_ESM.xlsx]

## Sheet: Reputer_Repeats_C. impatiens
Table S4: Distribution and localization of repeat sequences in cpDNA of C. impatiens.
Size(bp)	Start position		Type	Repeat sequence	Region
73	38680	40904	F*	ctatacatatgacccgc[at]at[gt]aggaaaagaattgcgatagctaaatgatgatgtgc[ct]atatcggttaaccata	LSC; psaB gene, psaA gene
65	47939	48048	F*	aaatgatacttc[ga]gtaatggtcgacatagctt[ag][ga]ttgcagaggactgaaaatccttatgtcacca	LSC;spacer between trnL and trnF
62	47941	48139	F*	atgatacttc[ga]gtaatggt[ct]g[ag]catagcttagttgcagaggactgaaaatccttatgtcacc	LSC;spacer between trnL and trnF
59	47861	48221	F*	atgatacttc[ga]gtaatggtcggcatagctca[gc]ttggtagagcagaggact[gc]aaaatcct	LSC;spacer between trnL and trnF
54	47901	48084	F*	gcagaggactgaaaatcctt[ga]tgtcaccac[ac]tttagtaaaatgatacttcggta	LSC;spacer between trnL and trnF
54	47952	48150	F*	gtaatggt[ct]g[ag]catagcttagttgcagaggactgaaaatccttatgtcacc[at]tt	LSC;spacer between trnL and trnF
53	47877	48282	F*	gg[tc]cgg[cg]atagctcagttggtagagcagaggactgaaaatcct[tc]gtgtcacca	LSC;spacer between trnL and trnF
52	38701	40925	F*	aggaaaagaattgcgatagctaaatgatgatgtgc[ct]atatcggttaaccata	LSC; psaB gene, psaA gene
52	47952	48061	F*	gtaatggtcgacatagctt[ag][ga]ttgcagaggactgaaaatccttatgtcacca	LSC;spacer between trnL and trnF
48	47872	48232	F*	gtaatggtcggcatagctca[gc]ttggtagagcagaggact[gc]aaaatcct	LSC;spacer between trnL and trnF
45	89599	89623	F*	tttgtc[tc]aagt[ct]acttcgtttctttttgtccaagttacttc[gt]ttt	IRA; ycf2
45	150654	150678	F*	aaa[ac]gaagtaacttggacaaaaagaaacgaagt[ag]actt[ga]gacaaa	IRB; ycf2
45	114571	114571	P*	taaagatctttgatttactcat[at]atgagtaaatcaaagatcttta	SSC; spacer between rpl32 and trnL
45	89599	150654	P*	tttgtc[tc]aagt[ct]acttcgtttctttttgtccaagttacttc[gt]ttt	IRA; ycf2 IRB; ycf2
45	89623	150678	P*	tttgtc[ct]aagt[tc]acttcgtttctttttgtccaagttacttc[tg]ttt	IRA; ycf2 IRB; ycf3
44	74746	74746	P	ttgacgtaatcagcctccaaatatttggaggctgattacgtcaa	LSC;spacer between psbT and psbN
42	47848	48005	F*	tattaaaatgataatgatacttcggtaatggtcg[ga]catagct	LSC;spacer between trnL and trnF
42	48240	48285	F*	cgg[cg]atagctca[cg]ttggtagagcagaggact[cg]aaaatcctcg	LSC;spacer between trnL and trnF(include part of trnF)
41	9424	9424	P*	tagcaattgtgtattgaa[tg]t[cg]a[ca]ttcaatacacaattgcta	LSC; spacer between trnG and trnR
40	47963	48161	F	catagcttagttgcagaggactgaaaatccttatgtcacc	LSC;spacer between trnL and trnF
40	48072	48161	F*	catagctt[ga][ag]ttgcagaggactgaaaatccttatgtcacc	LSC;spacer between trnL and trnF
40	28617	28617	P	gctagtatggtagaaagagatctctttctaccatactagc	LSC; spacer between petN and psbM
39	43758	99346	F*	cagaaccgta[tc][ga]tgagattttca[tc]ctcatacggctcctc	LSC; ycf3 IRA;spacer between rps12 and trnV
39	43758	140937	P*	cagaaccgta[tc][ga]tgagattttca[tc]ctcatacggctcctc	LSC; ycf3 IRB; spacer between trnV and rps7
37	99349	121316	F*	aaccgtacatgag[ag]t[tc]ttc[ag]cctcatacggctcctcg	IRA;spacer between rps12 and trnV SSC; ndhA
37	121316	140936	P*	aaccgtacatgag[ga]t[ct]ttc[ga]cctcatacggctcctcg	SSC; ndhA IRB; spacer between trnV and rps7
36	47860	47940	F*	aatgatacttcggtaatggtcg[ga]catagct[ct]agttg	LSC;spacer between trnL and trnF
36	48138	48220	F*	gatgatacttcagtaatggt[tc]ggcatagct[tc]a[gc]ttg	LSC;spacer between trnL and trnF
35	47861	48139	F*	atgatacttc[ga]gtaatggt[ct]ggcatagct[ct]agttg	LSC;spacer between trnL and trnF
35	60707	60707	P*	aa[ga]aaaaaaagaaagaa[ta]ttctttcttttttt[tc]tt	LSC; spacer between ycf4 and cemA
33	47922	48105	F*	tgtcaccac[ac]tttagtaaaatgatacttcggta	LSC;spacer between trnL and trnF
33	108487	108519	F*	cat[at]gttcaactctttgacaaca[ct]gaaaaaacc	IRA;rrn5S
33	131770	131802	F*	ggttttttc[ag]tgttgtcaaagagttgaac[at]atg	IRB;rrn5S
33	48047	48136	F*	ta[ag]atgatacttcagtaatggt[ct]g[ag]catagctt	LSC;spacer between trnL and trnF
33	108487	131770	P*	cat[at]gttcaactctttgacaaca[ct]gaaaaaacc	IRA;spacer between rrn4.5S and rrn5S IRB;spacer between rrn4.5S and rrn5S IRB
33	108519	131802	P*	cat[ta]gttcaactctttgacaaca[tc]gaaaaaacc	IRA;spacer between rrn4.5S and rrn5S IRB;spacer between rrn4.5S and rrn5S IRB
32	47940	48017	F	aatgatacttcggtaatggtcgacatagctta	LSC;spacer between trnL and trnF
32	89645	89666	F*	tttttgtccaagttacttct[tc]tttttgtc[ct]aa	IRA;ycf2
32	150624	150645	F*	tt[ag]gacaaaaa[ga]agaagtaacttggacaaaaa	IRB;ycf2
32	89645	150624	P*	tttttgtccaagttacttct[tc]tttttgtc[ct]aa	IRA;ycf2 IRB;ycf2
32	89666	150645	P*	tttttgtccaagttacttct[ct]tttttgtc[tc]aa	IRA;ycf2 IRB;ycf2
32	129121	129121	P*	taaaaaaaaaa[ag]aggatcct[ct]tttttttttta	SSC;ycf1
31	47973	48082	F	ttgcagaggactgaaaatccttatgtcacca	LSC;spacer between trnL and trnF
31	48017	48049	F*	aatgatacttc[ga]gtaatggtcgacatagctt	LSC;spacer between trnL and trnF
31	48253	48298	F*	ttggtagagcagaggact[cg]aaaatcctcg[gt]g	LSC;spacer between trnL and trnF (include part of trnF)
31	118678	118703	F*	ta[ta]tatatatgcaaatttcaatctataat[at]t	SSC; spacer between psaC and ndhE
30	48082	48171	F	ttgcagaggactgaaaatccttatgtcacc	LSC;spacer between trnL and trnF
30	7816	44869	P*	a[gc]ggaaagagagggattcgaaccctcggta	LSC; trnS
30	35406	44807	P*	gcc[at]tcaaccactcggccatctctccga[ac]a	LSC; spacer between petN and psbM
			* imperfect repeat
			F= Forward repeat
			P= Perfect repeat

## Sheet: Reputer_Repeats_C. resedifolia
Supplementary Table 4: Distribution and localization of repeat sequences in cpDNA of C. resedifolia.
Size(bp)	Start position		Type	Repeat sequence	Region
67	38677	40901	F*	ctatacatatgacccgc[at]at[gt]aggaaaagaattgcgatagctaaatgatgatgtgc[ct]atatcggtta	LSC;psaB gene, psaA gene
55	38698	40922	F*	aggaaaagaattgcgatagctaaatgatgatgtgc[ct]atatcggtta[ga]ccata[ag]ac	LSC;psaB gene, psaA gene
40	28660	28660	P	gctagtatggtagaaagagatctctttctaccatactagc	LSC; spacer between petN and psbM
44	74138	74138	P*	ttga[ct]gtaatcagcctccaaatatttggaggctgattac[ag]tcaa	LSC;spacer between psbT and psbN
45	47874	47919	F*	gg[tc]cgg[cg]atagctca[cg]ttggtagagcagaggactgaaaatcctcg	LSC;spacer between trnL and trnF
45	89053	89077	F*	tttgtc[tc]aagt[ct]acttcgtttctttttgtccaagttacttc[gt]ttt	IRA;ycf2
45	89053	150079	P*	tttgtc[tc]aagt[ct]acttcgtttctttttgtccaagttacttc[gt]ttt	IRA;ycf2 IRB; ycf2
45	89077	150103	P*	tttgtc[ct]aagt[tc]acttcgtttctttttgtccaagttacttc[tg]ttt	IRA;ycf2 IRB; ycf2
45	114092	114092	P*	taaaga[tc]ctttgatttactcat[at]atgagtaaatcaaag[ga]tcttta	SSC; spacer between rpl32 and trnL
45	150079	150103	F*	aaa[ac]gaagtaacttggacaaaaagaaacgaagt[ag]actt[ga]gacaaa	IRB;ycf2
44	4698	4715	F*	tattttctatacagtattattttctatacagta[ta][ta]atttt[cg]tat	LSC; spacer between trnK and rps16
40	50533	50533	P*	tattaatcatattaata[ta]tata[ta]tattaatatgattaata	LSC; spacer between ndhC and trnV
41	9462	9462	P*	tagcaattgtgtattgaa[tg]t[cg]a[ca]ttcaatacacaattgcta	LSC; spacer between trnG and trnR
39	43760	98808	F*	cagaaccgta[tc][ga]tgagattttca[tc]ctcatacggctcctc	LSC;ycf3 IRA;spacer between rps12 and trnV
39	43760	140354	P*	cagaaccgta[tc][ga]tgagattttca[tc]ctcatacggctcctc	LSC; ycf3 IRB; spacer between trnV and rps7
30	65038	65038	P	gagtcaaaaaaatatatatttttttgactc	LSC; spacer between psbE and petL
37	98811	120732	F*	aaccgtacatgag[ag]t[tc]ttc[ag]cctcatacggctcctcg	IRA;spacer between rps12 and trnV SSC; ndhA
37	120732	140353	P*	aaccgtacatgag[ga]t[ct]ttc[ga]cctcatacggctcctcg	SSC;ndhA IRB; spacer between trnV and rps7
31	47890	47935	F*	ttggtagagcagaggactgaaaatcctcg[gt]g	LSC; spacer between trnL and trnF
33	107955	107987	F*	cat[at]gttcaactctttgacaaca[ct]gaaaaaacc	IRA;spacer between rrn4.5S and rrn5S IRB
33	107955	131181	P*	cat[at]gttcaactctttgacaaca[ct]gaaaaaacc	IRA;spacer between rrn4.5S and rrn5S IRB;spacer between rrn4.5S and rrn5S IRB
33	107987	131213	P*	cat[ta]gttcaactctttgacaaca[tc]gaaaaaacc	IRA;spacer between rrn4.5S and rrn5S IRB;spacer between rrn4.5S and rrn5S IRB
33	131181	131213	F*	ggttttttc[ag]tgttgtcaaagagttgaac[at]atg	IRB;rrn5S
30	7804	44851	P*	a[gc]ggaaagagagggattcgaaccctcggta	LSC; trnS
32	49869	49869	R*	tttttattattttt[gt]tt[tg]tttttattattttt	LSC; spacer between ndhK and ndhC
32	89099	89120	F*	tttttgtccaagttacttct[tc]tttttgtc[ct]aa	IRA;ycf2
32	89099	150049	P*	tttttgtccaagttacttct[tc]tttttgtc[ct]aa	IRA;ycf2 IRB;ycf2
32	89120	150070	P*	tttttgtccaagttacttct[ct]tttttgtc[tc]aa	IRA;ycf2 IRB;ycf2
32	150049	150070	F*	tt[ag]gacaaaaa[ga]agaagtaacttggacaaaaa	IRB;ycf2
33	244	272	P*	aaaaaacgagcaatataagccttctt[at][at]aa[ta]tt	LSC;spacer between trnH and psbA
30	1634	1634	P*	tatgaatatgattt[gc][gc]aaatcatattcata	LSC;spacer between psbA and trnK
30	8130	8130	P*	tactattatata[ac]tata[gt]tatataatagta	LSC;trnS and trnG
30	35394	44789	P*	gcc[at]tcaaccactcggccatctctccga[ac]a	LSC; spacer between petN and psbM
30	36317	36317	P*	tattaatatatata[at][at]tatatatattaata	LSC;spacer between psbZ and trnG
30	43772	98820	F*	tgagattttca[tc]ctcatacggctcctc[cg]tt	LSC;ycf3 IRA;spacer between rps12 and trnV
30	43772	140351	P*	tgagattttca[tc]ctcatacggctcctc[cg]tt	LSC;ycf3 IRB;spacer between rps12 and trnV
30	125652	125654	P*	[gt][ca]aaaaaagattatatatataatctttttt	SSC; ycf1
32	7802	35324	F*	aaa[ga]gga[ag]agagagggattcgaaccctcg[ga]ta	LSC; spacer between psbI and trnS, spacer between psbC and trnS
31	7969	128539	R*	t[ta]aatcttaaaaag[ct]tttatttttttttt[tc]t	LSC; spacer between trnS and trnG IRB; ycf1
31	7969	110631	C*	t[ta]aatcttaaaaag[ct]tttatttttttttt[tc]t	LSC; spacer between trnS and trnG IRA; ycf1
30	35326	44851	P*	a[ac]gga[ga]agagagggattcgaaccctcg[ag]ta	LSC; trnS
