# Supplementary material for: Plastome organization and evolution of chloroplast genes in Cardamine species adapted to contrasting habitats
Source: BMC Genomics. 2015 Apr 17;16(1):306. doi: 10.1186/s12864-015-1498-0 (PMC4446112; doi:10.1186/s12864-015-1498-0)
Supplement: Additional file 6: Table S5. — Cumulative SSR frequency and corresponding primer pairs in C. resedifolia and C. impatiens. [file 12864_2015_1498_MOESM6_ESM.xlsx]

## Sheet: Cumulative SSR Frequency
Table S5: Cumulative SSR frequency and corresponding primer pairs in C. resedifolia and C. impatiens.
SSR type	C. resedifolia	C. impatiens
A/T	81	61
C/G	1	2
AC/GT	3	2
AG/CT	17	20
AT/AT	57	49
AAT/ATT	2	2
AAG/CTT	0	1
AAAC/GTTT	1	2
AAAT/ATTT	1	2
AAAG/CTTT	1	1
AGAT/ATCT	2	1
ATCC/ATGG	1	0
AATAG/ATTCT	2	0
AACTAT/AGTTAT	0	2
SSR search parameters: 1-10; 2-4; 3-4; 4-3; 5-3; 6-3 where 1, 2, 3, 4, 5, 6 indicate the mono- di-, tri-, tetra-, penta- and hexa- nucleotide repeats

## Sheet: SSR primers for C. resedifolia
SSR type	SSR	size	start	end	FORWARD PRIMER1 (5'-3')	Tm(°C)	size	REVERSE PRIMER1 (5'-3')	Tm(°C)	size	PRODUCT1 size (bp)	start (bp)	end (bp)	FORWARD PRIMER2 (5'-3')	Tm(°C)	size	REVERSE PRIMER2 (5'-3')	Tm(°C)	size	PRODUCT2 size (bp)	start (bp)	end (bp)	FORWARD PRIMER3 (5'-3')	Tm(°C)	size	REVERSE PRIMER3 (5'-3')	Tm(°C)	size	PRODUCT3 size (bp)	start (bp)	end (bp)
p1	(T)12	12	2252	2263	ACTTGGTCTTCCCCCGTAAG	60.35	20	AAAGCAATCTGGACGCATTC	60.22	20	242	2113	2354	ACTTGGTCTTCCCCCGTAAG	60.35	20	TCTCAACCGATTTGTGCGTA	60.26	20	207	2113	2319	CTTCCAATAAACCCGAGCCT	60.44	20	AAAGCAATCTGGACGCATTC	60.22	20	217	2138	2354
p2	(AT)5	10	3768	3777	CAGGTAGACTGCTAACCGGA	57.98	20	CGGGTATGGGAAGGAATTTT	60.01	20	265	3642	3906	ACAGGTAGACTGCTAACCGGA	58.88	21	CGGGTATGGGAAGGAATTTT	60.01	20	266	3641	3906	CAGGTAGACTGCTAACCGGA	57.98	20	TGCCTAATACGGGTATGGGA	60.17	20	274	3642	3915
c	(T)11cgacatcaaaaacgaaggttgtaccgatcaggaaagc(A)14	62	4059	4120	ATGGAAGCCCGTTTCTTTTT	59.95	20	CCACGACTGATCCTGAAAGG	60.65	20	222	3966	4187	ATGGAAGCCCGTTTCTTTTT	59.95	20	CAGATCCGCGGTAGAGTTTG	60.79	20	247	3966	4212	GAATGGAAGCCCGTTTCTTT	60.43	20	CCACGACTGATCCTGAAAGG	60.65	20	224	3964	4187
p1	(A)10	10	4347	4356	AGTCGCACTTAAAAGCCGAG	59.65	20	GATGCACACACGACTGGATT	59.56	20	128	4252	4379	AGTCGCACTTAAAAGCCGAG	59.65	20	TTATCCCTGATGCACACACG	60.54	20	136	4252	4387	GTCGCACTTAAAAGCCGAGT	59.52	20	TTATCCCTGATGCACACACG	60.54	20	135	4253	4387
p1	(A)11	11	4485	4495	AATCCAGTCGTGTGTGCATC	59.56	20	AAAGGCCATAAAAATGGGTC	57.92	20	239	4360	4598	AATCCAGTCGTGTGTGCATC	59.56	20	AAAGGCCATAAAAATGGGTCT	58.88	21	239	4360	4598	CGTGTGTGCATCAGGGATAA	60.54	20	AAAGGCCATAAAAATGGGTC	57.92	20	231	4368	4598
c	(AT)4ttagaaaata(AT)7ttagttttattcagaattaatatatttttttatattttctatacagtattattttctatacagtattattttctatacagtaaaattttgtatt(A)11	137	4635	4771	GACCCATTTTTATGGCCTTT	57.92	20	TCAAAAATACCCTGCTAACAACT	57.13	23	280	4579	4858	GACCCATTTTTATGGCCTTT	57.92	20	TCAAAAATACCCTGCTAACAACTA	57.24	24	280	4579	4858	GACCCATTTTTATGGCCTTT	57.92	20	TCAAAAATACCCTGCTAACAACTAC	58.01	25	280	4579	4858
c	(TA)5aatatagatttttttttactcgtagaatctatggttctaccttacttacccgcat(CA)4	73	6361	6433	CGCGTAAAAGGTTCAGTCAG	58.58	20	TCATCATTTCAACCAAATTCCA	60.17	22	214	6265	6478	CGCGTAAAAGGTTCAGTCAGA	60.43	21	TCATCATTTCAACCAAATTCCA	60.17	22	214	6265	6478	ACGCGTAAAAGGTTCAGTCAG	59.43	21	TCATCATTTCAACCAAATTCCA	60.17	22	215	6264	6478
c	(T)13aatcactttatttattggtatcaaaattagatatttggtataaaaatagagaatctattctc(T)12	87	7496	7582	TGTTGGTATGCAAATCTGTTTGA	60.4	23	CGGATTACGTCCTGGATCAT	59.77	20	274	7424	7697	GTTGGTATGCAAATCTGTTTGA	57.69	22	CGGATTACGTCCTGGATCAT	59.77	20	273	7425	7697	ATGTTGGTATGCAAATCTGTTTGA	60.63	24	CGGATTACGTCCTGGATCAT	59.77	20	275	7423	7697
c	(T)11aatagcctggcctggtcagtccccagccgggcc(T)12	56	8352	8407	TAAAGAAAAGGCGCGAACTC	59.61	20	TAGCGTTGACGCGTAGATTT	58.61	20	276	8249	8524	TAAAGAAAAGGCGCGAACTC	59.61	20	CTAGCGTTGACGCGTAGATTT	59.57	21	277	8249	8525	GCGCGAACTCAAAAGAGAAA	60.64	20	TAGCGTTGACGCGTAGATTT	58.61	20	266	8259	8524
p1	(T)10	10	9522	9531	AAACCCTTAGCCTTCCAAGC	59.73	20	TAGACAATGGACGCTTTTCG	58.92	20	225	9350	9574	AAACCCTTAGCCTTCCAAGC	59.73	20	ATGGACGCTTTTCGCTTTTT	61.08	20	219	9350	9568	AAACCCTTAGCCTTCCAAGC	59.73	20	AATGGACGCTTTTCGCTTTT	61.08	20	220	9350	9569
p1	(T)11	11	9936	9946	ATAGAATAAGAAAGAAATTCTGAATGC	57.1	27	AAGCGTTTTGAAAGAAGGCA	60	20	271	9730	10000	ATAGAATAAGAAAGAAATTCTGAATGC	57.1	27	AGGCATTCAAGAGCAACTGG	60.4	20	256	9730	9985	ATAGAATAAGAAAGAAATTCTGAATGC	57.1	27	GCATTCAAGAGCAACTGGAAC	59.87	21	254	9730	9983
p1	(A)10	10	11963	11972	ATCCGCCTCCGTTTCTACTT	60.1	20	AGATTCATGTTTGGTTCGGG	59.79	20	206	11801	12006	CTACTTTACGCAAGCGAGCC	60.17	20	AGATTCATGTTTGGTTCGGG	59.79	20	192	11815	12006	ATCCGCCTCCGTTTCTACTT	60.1	20	TGAGCATGAGAGCCAAATGA	60.5	20	232	11801	12032
p2	(CA)4	8	12610	12617	CGCGGGATTATGCACTATTT	59.95	20	CGTTTACTTGGGTCACTGGC	60.55	20	199	12537	12735	TGGGTGAATCCAGCCTATTC	59.89	20	CGTTTACTTGGGTCACTGGC	60.55	20	162	12574	12735	TCAGAAGTAATTCGCGGGAT	59.67	20	CGTTTACTTGGGTCACTGGC	60.55	20	211	12525	12735
p1	(T)10	10	12803	12812	CCAAGTAAACGAAAGAATCGG	58.75	21	TGACATCAAACTTGGTCTCAAA	58.26	22	280	12725	13004	CCAAGTAAACGAAAGAATCGGT	59.54	22	TGACATCAAACTTGGTCTCAAA	58.26	22	280	12725	13004	CCAAGTAAACGAAAGAATCGG	58.75	21	TGACATCAAACTTGGTCTCAAAT	58.62	23	280	12725	13004
p3	(AAT)4	12	12946	12957	CCAAGTAAACGAAAGAATCGG	58.75	21	TGACATCAAACTTGGTCTCAAA	58.26	22	280	12725	13004	CCAAGTAAACGAAAGAATCGGT	59.54	22	TGACATCAAACTTGGTCTCAAA	58.26	22	280	12725	13004	CCAAGTAAACGAAAGAATCGG	58.75	21	TGACATCAAACTTGGTCTCAAAT	58.62	23	280	12725	13004
p1	(G)10	10	13076	13085	CGTTTTTCGCAACACTCCTT	60.28	20	TGAGGATGGGGAATTAGCAC	59.89	20	100	13025	13124	CGTTTTTCGCAACACTCCTT	60.28	20	GGCCTGGTTGTAGCATTAGC	59.74	20	255	13025	13279	CGTTTTTCGCAACACTCCTT	60.28	20	TTGAGGATGGGGAATTAGCA	60.41	20	101	13025	13125
p2	(AT)5	10	13682	13691	TCGCTAAGATTCATCCAGCC	60.32	20	GAACGCAGAATTCAAAGAAAGG	60.24	22	184	13561	13744	TCGCTAAGATTCATCCAGCC	60.32	20	CGCAGAATTCAAAGAAAGGTTC	60.24	22	181	13561	13741	TCGCTAAGATTCATCCAGCC	60.32	20	AACGCAGAATTCAAAGAAAGG	58.5	21	183	13561	13743
p2	(AT)4	8	13862	13869	TCGAATCCCTATCTAAATCGAAA	59.12	23	TCATTTTTGCCACCTTAGCC	60.07	20	240	13797	14036	TCGAATCCCTATCTAAATCGAAA	59.12	23	CCGCGGCTTATATAGGTGAA	60.08	20	222	13797	14018	TCGAATCCCTATCTAAATCGAAA	59.12	23	TTTACAAGCGGGATTCAAGC	60.21	20	262	13797	14058
p1	(T)12	12	17905	17916	TATCAAGATGCCGCTGTGTC	59.83	20	TATTTTACCCGAATCCGCTG	59.92	20	208	17822	18029	TATCAAGATGCCGCTGTGTC	59.83	20	CGCTGCCATAATGGTACAGA	59.71	20	193	17822	18014	TATCAAGATGCCGCTGTGTC	59.83	20	TATAAGAAGCCAAGTCGGCG	60.36	20	133	17822	17954
p2	(TA)5	10	19278	19287	ATTTCGAAAGGCGACACATC	60.08	20	ATGGAGCCCGTAAAGGAGTT	59.96	20	251	19250	19500	GATTTCGAAAGGCGACACAT	60.08	20	ATGGAGCCCGTAAAGGAGTT	59.96	20	252	19249	19500	GATCTTGATTTCGAAAGGCG	59.78	20	ATGGAGCCCGTAAAGGAGTT	59.96	20	258	19243	19500
p2	(AT)4	8	20319	20326	TCACACGGGTGTCCATAGAA	59.96	20	TCAACGCGTTATTGCTTCAA	60.39	20	260	20187	20446	TCACACGGGTGTCCATAGAA	59.96	20	GGTGGCAATTAGATCAACGC	60.48	20	273	20187	20459	TCACACGGGTGTCCATAGAA	59.96	20	ATCAACGCGTTATTGCTTCA	59.33	20	261	20187	20447
p1	(T)13	13	22446	22458	GGGAATGCGTAATTCGAAAA	59.91	20	GCGATTGGTCTATGGTCGAT	59.92	20	101	22382	22482	TTTAGGTCCTGCGTCACCTC	60.26	20	GCGATTGGTCTATGGTCGAT	59.92	20	254	22229	22482	CTTTTAGGTCCTGCGTCACC	59.73	20	GCGATTGGTCTATGGTCGAT	59.92	20	256	22227	22482
p1	(T)10	10	25673	25682	ATTGGATCCCCACCTACACA	60.05	20	GCAAGAATATGGGCTCGTGT	60.1	20	218	25605	25822	ATTGGATCCCCACCTACACA	60.05	20	AGCAAGAATATGGGCTCGTG	60.24	20	219	25605	25823	ATTGGATCCCCACCTACACA	60.05	20	GGGCTCGTGTGAGTAGGAAA	60.26	20	208	25605	25812
c	(T)14atttattaaatttttttattattaaaatcaaaaagaatgcacag(AT)4	66	26879	26944	CCACTGGACTTTTCCATGTATTT	59.3	23	GCACAGTATGTGCTGTCCCA	60.76	20	280	26721	27000	CCACTGGACTTTTCCATGTATT	57.98	22	GCACAGTATGTGCTGTCCCA	60.76	20	280	26721	27000	CCACTGGACTTTTCCATGTATTT	59.3	23	CACAGTATGTGCTGTCCCAAA	59.62	21	279	26721	26999
p2	(TA)5	10	27382	27391	TGGTTCTGGTTTGTACTGGATTC	60.27	23	TCAAGTCTGTTGTTGAGGCG	60.03	20	194	27337	27530	TGGTTCTGGTTTGTACTGGATT	58.49	22	TCAAGTCTGTTGTTGAGGCG	60.03	20	194	27337	27530	AATGGTTCTGGTTTGTACTGGA	58.49	22	TCAAGTCTGTTGTTGAGGCG	60.03	20	196	27335	27530
p2	(CT)4	8	28239	28246	AGGGGACAGAATTCACATGG	59.78	20	GAGTCCACTTCTTCCCCACA	60.09	20	103	28168	28270	AGGGGACAGAATTCACATGG	59.78	20	TGCCGAACGGTCTAGAAAAC	60.25	20	182	28168	28349	AGGGGACAGAATTCACATGG	59.78	20	ATTGCCGAACGGTCTAGAAA	59.71	20	184	28168	28351
p4	(CAAA)3	12	28508	28519	TTCATGGGGTAATCCCCTTT	60.37	20	GGCCCGCTAGTATGGTAGAA	59.21	20	269	28436	28704	TTCATGGGGTAATCCCCTTT	60.37	20	CTAAGGGGCCCGCTAGTATG	60.95	20	275	28436	28710	TTCATGGGGTAATCCCCTTT	60.37	20	TAAGGGGCCCGCTAGTATG	60.06	19	274	28436	28709
p1	(T)14	14	28921	28934	AGGAACGAGAATGAAGAGTGC	58.54	21	TGAATCGATTTTATAGCTCCGA	58.85	22	222	28852	29073	GGAACGAGAATGAAGAGTGC	57.45	20	TGAATCGATTTTATAGCTCCGA	58.85	22	221	28853	29073	CGAGAATGAAGAGTGCAGTAGC	59.29	22	TGAATCGATTTTATAGCTCCGA	58.85	22	217	28857	29073
p2	(TA)6	12	29612	29623	TATCCTCGTTCCTTGGTTGG	59.93	20	GTATGGGGTTTCCGCTTTTT	60.18	20	157	29549	29705	TATCCTCGTTCCTTGGTTGG	59.93	20	ATGGGGTTTCCGCTTTTTAT	59.68	20	155	29549	29703	TATCCTCGTTCCTTGGTTGG	59.93	20	TACTGTATGGGGTTTCCGCT	59.45	20	161	29549	29709
p1	(A)11	11	30383	30393	CCATATCGGGATCCTTAGCA	59.88	20	TGGCAATATGTCTACGCTGG	59.71	20	218	30238	30455	CCATATCGGGATCCTTAGCA	59.88	20	CGGACTGTAAATTCGTTGGC	60.5	20	234	30238	30471	CCATATCGGGATCCTTAGCA	59.88	20	CGTTGGCAATATGTCTACGC	59.21	20	221	30238	30458
p1	(T)10	10	30940	30949	TTTCAAGAAGTGATTGTTCTGACA	58.93	24	GGATTCTGTCTGACTTTCTTGGA	59.74	23	153	30883	31035	TTTTCAAGAAGTGATTGTTCTGACA	60.19	25	GGATTCTGTCTGACTTTCTTGGA	59.74	23	154	30882	31035	TTTCAAGAAGTGATTGTTCTGACA	58.93	24	TGGATTCTGTCTGACTTTCTTGG	60.65	23	154	30883	31036
p1	(T)11	11	31094	31104	TCCAAGAAAGTCAGACAGAATCC	59.74	23	TGAAATTGCCTACCACATCAA	59.03	21	228	31013	31240	TCCAAGAAAGTCAGACAGAATCC	59.74	23	TTGAAATTGCCTACCACATCA	59.03	21	229	31013	31241	TCCAAGAAAGTCAGACAGAATCC	59.74	23	CTTGAAATTGCCTACCACATCA	60	22	230	31013	31242
c	(TA)4ttta(AT)5	22	31372	31393	TTGATGTGGTAGGCAATTTCA	59.03	21	AAGGGCCGTCTTGGTTTAAT	59.84	20	228	31220	31447	TGATGTGGTAGGCAATTTCAA	59.03	21	AAGGGCCGTCTTGGTTTAAT	59.84	20	227	31221	31447	TGATGTGGTAGGCAATTTCAAG	60	22	AAGGGCCGTCTTGGTTTAAT	59.84	20	227	31221	31447
c	(T)10catttttcgatagattagaaat(A)13	45	31710	31754	ATCCTCTCTTGAATCGCCAA	59.77	20	TCTCTAGGCAGGAACGCAAT	59.98	20	276	31679	31954	AATCCTCTCTTGAATCGCCA	59.77	20	TCTCTAGGCAGGAACGCAAT	59.98	20	277	31678	31954	ATCCTCTCTTGAATCGCCAA	59.77	20	GATTCGATGGGTTAGGTCCA	59.75	20	106	31679	31784
p1	(A)14	14	32529	32542	ATCCCGACAAAAACGAAAAA	59.43	20	CAACCATTTCCGAACACCTT	59.83	20	280	32411	32690	AATCCCGACAAAAACGAAAA	59.43	20	AGGGCGCTCAAATTCTATCA	59.81	20	237	32410	32646	ATCCCGACAAAAACGAAAAA	59.43	20	AGGGCGCTCAAATTCTATCA	59.81	20	236	32411	32646
p2	(GA)4	8	35330	35337	CGGCTATACTATCCAGCCGA	60.21	20	GGGCTATGTTCTATTTGGCG	59.57	20	236	35233	35468	TACTATCCAGCCGAGCCATT	59.69	20	GGGCTATGTTCTATTTGGCG	59.57	20	230	35239	35468	GCCGAGCCATTCTCCTTTAT	60.55	20	GGGCTATGTTCTATTTGGCG	59.57	20	221	35248	35468
p1	(A)14	14	36177	36190	GAACTTCTGGAACTTGAATGAAA	57.54	23	CCACCAAATCAATTCAATTAACAA	59.99	24	280	36094	36373	TTCTGGAACTTGAATGAAATATGAA	59.08	25	CCACCAAATCAATTCAATTAACAA	59.99	24	276	36098	36373	CTTCTGGAACTTGAATGAAATATGAA	59.91	26	CCACCAAATCAATTCAATTAACAA	59.99	24	277	36097	36373
c	(AT)4aa(AT)5	20	36323	36342	GAACTTCTGGAACTTGAATGAAA	57.54	23	CCACCAAATCAATTCAATTAACAA	59.99	24	280	36094	36373	TTCTGGAACTTGAATGAAATATGAA	59.08	25	CCACCAAATCAATTCAATTAACAA	59.99	24	276	36098	36373	CTTCTGGAACTTGAATGAAATATGAA	59.91	26	CCACCAAATCAATTCAATTAACAA	59.99	24	277	36097	36373
p1	(T)11	11	42109	42119	AAAGTTTTCGCGCCTTTACA	59.89	20	AAAAATAGGCTACATTTCGGAAC	57.89	23	107	42072	42178	AAAGTTTTCGCGCCTTTACA	59.89	20	AAAAATAGGCTACATTTCGGAACTT	59.84	25	107	42072	42178	AAAGTTTTCGCGCCTTTACA	59.89	20	AAAATAGGCTACATTTCGGAACTT	58.75	24	106	42072	42177
p1	(A)14	14	42520	42533	CGAGAGGGCCAAGAAACTAA	59.45	20	ACAGGCCATTCAACAAGGAG	60.11	20	237	42459	42695	CGAGAGGGCCAAGAAACTAA	59.45	20	AAGCCGCTGAGTATTGGAAA	59.85	20	187	42459	42645	CGAGAGGGCCAAGAAACTAA	59.45	20	GAGATTCTGAAATGGCGGAG	59.77	20	220	42459	42678
p1	(T)10	10	43426	43435	AAAATCGTTTTGGACGATGC	59.95	20	TGCGACTAGAAATTGACCCC	60.07	20	272	43391	43662	AAAATCGTTTTGGACGATGC	59.95	20	CGAAACCCCTTTTTACCACA	59.83	20	156	43391	43546	AAAATCGTTTTGGACGATGC	59.95	20	GGCATTAGAACGAAACCCCT	60.32	20	166	43391	43556
p1	(A)10	10	44665	44674	ATACGCGATCTTGGCATAGG	60.08	20	CCGGAAAAATTGGAATTGG	60.11	19	174	44533	44706	ATACGCGATCTTGGCATAGG	60.08	20	TGAGTACCTGGGTGAATAGCG	60.14	21	243	44533	44775	CGGAAGTTGTCGGAATGACT	60.11	20	CCGGAAAAATTGGAATTGG	60.11	19	248	44459	44706
p2	(AT)4	8	45962	45969	CCCTCGGTAACGTGACATAAA	59.87	21	GGAAGATCTATTGGGTAAAAGAGTT	57.54	25	273	45779	46051	CCCTCGGTAACGTGACATAAA	59.87	21	AGGAAGATCTATTGGGTAAAAGAGTT	58.39	26	274	45779	46052	AACGTGAAATCCACTCCAATAAA	59.77	23	TGAAAAGACTTCTTTCACCTTTTTC	59.39	25	254	45870	46123
p4	(TAAA)3	12	46281	46292	GAGCTAAGCGGGCTCAAATA	59.59	20	AATAATAGCATGAGGTTAGAACAAAAA	58.07	27	222	46245	46466	CGATGACCATCGCATTACAA	60.49	20	AATAATAGCATGAGGTTAGAACAAAAA	58.07	27	261	46206	46466	GCTAAGCGGGCTCAAATAAA	59.48	20	AATAATAGCATGAGGTTAGAACAAAAA	58.07	27	220	46247	46466
c	(A)11gaatcgaccgttcgactatttcttaaaatttaagacaaatatgagaaaaagaagaac(AT)4	76	46660	46735	AAAATCTTTTTCCATTGCACA	57.3	21	CTTTCAGTTTTGTGAGCCCC	59.71	20	248	46587	46834	TCTTTTTCCATTGCACATTGTAG	59.18	23	CTTTCAGTTTTGTGAGCCCC	59.71	20	244	46591	46834	AAAATCTTTTTCCATTGCACA	57.3	21	TTCAGTTTTGTGAGCCCCAT	60.5	20	246	46587	46832
p2	(TA)4	8	46859	46866	GGGGCTCACAAAACTGAAAG	59.71	20	GGTTTCCATACCAAGGCTCA	59.93	20	179	46815	46993	GGGGCTCACAAAACTGAAAG	59.71	20	TCCATACCAAGGCTCAATCC	59.89	20	175	46815	46989	GGGGCTCACAAAACTGAAAG	59.71	20	CTAAACTCCGGTTTGTTCGC	59.75	20	275	46815	47089
p1	(T)10	10	50756	50765	CCAGGAAGACTTTACCATACCC	58.89	22	TCGTTCACTGGCTACAATCAA	59.33	21	160	50681	50840	CCAGGAAGACTTTACCATACCC	58.89	22	CTCGTTCACTGGCTACAATCA	58.94	21	161	50681	50841	CCAGGAAGACTTTACCATACCC	58.89	22	TTTTCTCGTTCACTGGCTACAA	59.92	22	165	50681	50845
p4	(ATAG)3	12	50941	50952	ACAAGGCCGTGTCAGAAAAA	60.67	20	CATAAACCATAAGTCCTGGGGA	60.07	22	257	50767	51023	AACAAGGCCGTGTCAGAAAA	60.67	20	CATAAACCATAAGTCCTGGGGA	60.07	22	258	50766	51023	AAACAAGGCCGTGTCAGAAA	60.67	20	CATAAACCATAAGTCCTGGGGA	60.07	22	259	50765	51023
p1	(A)10	10	51319	51328	CTCGAACCGTAGACCTGCTC	60.01	20	TCAAGAGAACCCAACCCTTC	59.11	20	262	51167	51428	CTCGAACCGTAGACCTGCTC	60.01	20	GAACCCAACCCTTCTTTGAA	59	20	256	51167	51422	GACTCGAACCGTAGACCTGC	59.87	20	TCAAGAGAACCCAACCCTTC	59.11	20	264	51165	51428
p1	(T)10	10	54011	54020	GACCCTTAACCACCAGAGCA	60.11	20	TGGGTGGTACCAACGAAATC	60.62	20	280	53912	54191	TCGACCCTTAACCACCAGAG	60.1	20	TCGAAAAATTTCGCAACAAA	59.31	20	196	53910	54105	CTCGACCCTTAACCACCAGA	60.1	20	TCGAAAAATTTCGCAACAAA	59.31	20	197	53909	54105
p1	(A)10	10	54148	54157	GACCCTTAACCACCAGAGCA	60.11	20	TGGGTGGTACCAACGAAATC	60.62	20	280	53912	54191	ATCCAGTACCGGACCAATGA	60.2	20	TGGGTGGTACCAACGAAATC	60.62	20	222	53970	54191	TCCAGTACCGGACCAATGAT	60.2	20	TGGGTGGTACCAACGAAATC	60.62	20	221	53971	54191
p1	(A)10	10	54299	54308	GCGAATGTGCAATTCAATTTT	59.96	21	ATAGATGGGACGCATAACCG	59.81	20	276	54193	54468	TGTTCAAGCTCAACTAACCGAA	59.92	22	GGGGGTTGGGATGAATAGAT	59.84	20	237	54246	54482	CAAGCTCAACTAACCGAAACC	58.89	21	GGGGGTTGGGATGAATAGAT	59.84	20	233	54250	54482
p1	(T)10	10	54421	54430	GCGAATGTGCAATTCAATTTT	59.96	21	ATAGATGGGACGCATAACCG	59.81	20	276	54193	54468	TGTTCAAGCTCAACTAACCGAA	59.92	22	GGGGGTTGGGATGAATAGAT	59.84	20	237	54246	54482	CAAGCTCAACTAACCGAAACC	58.89	21	GGGGGTTGGGATGAATAGAT	59.84	20	233	54250	54482
p1	(A)10	10	56445	56454	TTGCAATTAAACTCGGCTCA	59.44	20	TGGGGATACTTGGTTCAAGC	59.93	20	248	56333	56580	TGCAATTAAACTCGGCTCAA	59.44	20	TGGGGATACTTGGTTCAAGC	59.93	20	247	56334	56580	TGCAATTAAACTCGGCTCAA	59.44	20	CAAGCCCTGACACGAAACTT	60.29	20	232	56334	56565
p1	(T)11	11	56731	56741	TACCCATCCTGCATGTTGTC	59.37	20	AGCAAAGCATATCGATGCAA	59.43	20	268	56588	56855	TACCCATCCTGCATGTTGTC	59.37	20	GCAAAGCATATCGATGCAAT	58.75	20	267	56588	56854	TACCCATCCTGCATGTTGTC	59.37	20	AGCAAAGCATATCGATGCAAT	59.72	21	268	56588	56855
p1	(T)10	10	57305	57314	TTATGGTTGGGGTGAGCATT	60.19	20	TGCAGGTCGTTATCACCTTT	58.23	20	255	57117	57371	TTTATGGTTGGGGTGAGCAT	60.19	20	TGCAGGTCGTTATCACCTTT	58.23	20	256	57116	57371	TTAGCTCCAAGGACATTCGG	60.21	20	TGCAGGTCGTTATCACCTTT	58.23	20	205	57167	57371
c	(AT)4ttacttaaagatacttagtataattatata(AT)4	46	58935	58980	AGTTTGGCGTTTCTTGTACCT	57.93	21	CAATTGCCGGAAAGACTAGG	59.7	20	272	58871	59142	TTTAGTTTGGCGTTTCTTGTACC	59.61	23	CAATTGCCGGAAAGACTAGG	59.7	20	275	58868	59142	TTAGTTTGGCGTTTCTTGTACC	58.37	22	CAATTGCCGGAAAGACTAGG	59.7	20	274	58869	59142
p2	(AT)4	8	59601	59608	AAAAATGGATCATCATCGGG	59.58	20	TCCATATAGATTCTGATCGCCA	59.53	22	273	59361	59633	GGGGATCATATAAAGGAAGGAGA	59.67	23	TAGGATAAAGGCCCAGCAGA	59.8	20	258	59432	59689	AAAAATGGATCATCATCGGG	59.58	20	ATCCATATAGATTCTGATCGCCA	59.81	23	274	59361	59634
p2	(TC)4	8	60646	60653	AATGGCAAAAACGAAAGCAT	59.59	20	CGCATTGTCTAGTATTCCACCA	60.02	22	134	60577	60710	AAATGGCAAAAACGAAAGCA	60.6	20	CGCATTGTCTAGTATTCCACCA	60.02	22	135	60576	60710	AATGGCAAAAACGAAAGCAT	59.59	20	CATCGAGCTGGAATAGTTCCTC	60.23	22	212	60577	60788
p2	(AT)4	8	61564	61571	AGCAGAATTGTGGCTAGGGA	59.84	20	CTTGAAATGGATGCCCAAGT	59.93	20	180	61415	61594	AGCAGAATTGTGGCTAGGGA	59.84	20	ACTTGAAATGGATGCCCAAG	59.93	20	181	61415	61595	GCAGAATTGTGGCTAGGGAA	60.21	20	CTTGAAATGGATGCCCAAGT	59.93	20	179	61416	61594
p1	(A)10	10	62494	62503	CCTAATGTGGGTGGATTTGG	60.04	20	GACCAGACCAAATTGGGAAC	59.24	20	238	62289	62526	TTAGGATCGGTTGTTTTGGC	59.94	20	GACCAGACCAAATTGGGAAC	59.24	20	157	62370	62526	TTAGGATCGGTTGTTTTGGC	59.94	20	TGACATCTGGTCGAAAAGGA	59.22	20	221	62370	62590
c	(AT)4tactgtttc(TA)6acgtttta(AT)5taattaatag(TA)4	65	62994	63058	TTGTCTTGATTCCATTCGTAAAAA	59.89	24	TCCCCGGCTGACACAATA	61.06	18	280	62950	63229	TTGTCTTGATTCCATTCGTAAAA	58.66	23	TCCCCGGCTGACACAATA	61.06	18	280	62950	63229	TGTCTTGATTCCATTCGTAAAAA	58.66	23	TCCCCGGCTGACACAATA	61.06	18	279	62951	63229
p1	(T)10	10	64701	64710	CGATGTAGAACCATGTCCCA	59.37	20	CAAAAAGTAAAAGAAAAGGGGG	58.3	22	275	64474	64748	CGATGTAGAACCATGTCCCA	59.37	20	ACAAAAAGTAAAAGAAAAGGGGG	59.04	23	276	64474	64749	CGATGTAGAACCATGTCCCA	59.37	20	AACAAAAAGTAAAAGAAAAGGGGG	60.13	24	277	64474	64750
p2	(AT)4	8	65050	65057	AAAACCGAGAAAGGAAACGA	58.81	20	CGGAGAACGAGATGAGTCAA	58.96	20	115	64966	65080	AAAACCGAGAAAGGAAACGA	58.81	20	ACGGAGAACGAGATGAGTCAA	59.86	21	116	64966	65081	AAAACCGAGAAAGGAAACGA	58.81	20	CCTACACGGAGAACGAGATGA	60.26	21	121	64966	65086
p1	(T)10	10	65311	65320	gaaaggggcgtattctaggttc	60.32	22	tcaattcatcgtctttggca	60.2	20	229	65188	65416	gggcgtattctaggttctaggg	60.33	22	tcaattcatcgtctttggca	60.2	20	224	65193	65416	ggggcgtattctaggttctagg	60.33	22	tcaattcatcgtctttggca	60.2	20	225	65192	65416
p1	(T)10	10	65932	65941	CAGACGTGGTGATCAGTTGG	60.15	20	CAGTTCGGTAGAACGTGGGT	60.03	20	220	65889	66108	CAGACGTGGTGATCAGTTGG	60.15	20	TTCGGTAGAACGTGGGTCTC	60.11	20	217	65889	66105	CAGACGTGGTGATCAGTTGG	60.15	20	CCAAAACCCAATGTCGTAGG	60.22	20	198	65889	66086
p1	(T)10	10	66484	66493	TGCGCTACATCCCTTTCAAT	60.61	20	TTGGATACGTAACTTCCGCC	59.96	20	272	66368	66639	AGCTGCGCTACATCCCTTT	59.99	19	TTGGATACGTAACTTCCGCC	59.96	20	275	66365	66639	AAGCTGCGCTACATCCCTT	59.99	19	TTGGATACGTAACTTCCGCC	59.96	20	276	66364	66639
c	(TA)4ttac(TA)4	20	66677	66696	GGCGGAAGTTACGTATCCAA	59.96	20	CTGCTAACGAACCGAACCAT	60.13	20	187	66620	66806	GGCGGAAGTTACGTATCCAA	59.96	20	AAACCTGCTAACGAACCGAA	59.75	20	191	66620	66810	GGCGGAAGTTACGTATCCAA	59.96	20	AACCTGCTAACGAACCGAAC	59.24	20	190	66620	66809
p1	(A)10	10	66962	66971	ATGGTTCGGTTCGTTAGCAG	60.13	20	GGATGCTGAACCCTCCTTTT	60.44	20	241	66787	67027	TTCGGTTCGTTAGCAGGTTT	59.75	20	GGATGCTGAACCCTCCTTTT	60.44	20	237	66791	67027	ATGGTTCGGTTCGTTAGCAG	60.13	20	ATTGGATGCTGAACCCTCCT	60.85	20	244	66787	67030
p2	(AT)4	8	67574	67581	ACAATTCACGGGGAAATCAA	60.17	20	GATCGGATCAAAATAAAAACGA	58.13	22	223	67483	67705	CAATTCACGGGGAAATCAAG	60.3	20	GATCGGATCAAAATAAAAACGA	58.13	22	222	67484	67705	TTCACGGGGAAATCAAGAAA	60.42	20	GATCGGATCAAAATAAAAACGA	58.13	22	219	67487	67705
p1	(A)10	10	68180	68189	TGTTCCAAAAATCCAATCAAGA	59.43	22	CGGGGAAGGTAGGGTAGAAA	60.3	20	175	68123	68297	TTTGTTCCAAAAATCCAATCAA	59.32	22	CGGGGAAGGTAGGGTAGAAA	60.3	20	177	68121	68297	TTTTGTTCCAAAAATCCAATCA	59.32	22	CGGGGAAGGTAGGGTAGAAA	60.3	20	178	68120	68297
p1	(T)10	10	71308	71317	AATGAACCAAATACCGCGTC	59.83	20	CTCCGTTTAGCAAAAACCCA	60.1	20	264	71269	71532	AATGAACCAAATACCGCGTC	59.83	20	TGAAGTATCCAGGCTCCGTT	59.69	20	277	71269	71545	AATGAACCAAATACCGCGTC	59.83	20	TCCGTTTAGCAAAAACCCAA	60.46	20	263	71269	71531
p1	(A)16	16	76669	76684	AGGGGATAGGCTGGTTCACT	59.96	20	CGAGTCGATGCAGAGGAAAT	60.36	20	217	76530	76746	TGAGTGGGCTCCGTAAAATC	60.07	20	CGAGTCGATGCAGAGGAAAT	60.36	20	154	76593	76746	GATGAGTGGGCTCCGTAAAA	60.07	20	CGAGTCGATGCAGAGGAAAT	60.36	20	156	76591	76746
p2	(AT)7	14	77029	77042	CGATCCAGAAAGCACATCAA	59.8	20	CGGCTCGAGCAAGAATTAAC	59.98	20	198	76885	77082	GGTGTTGGGCATTTACCTGT	59.72	20	CGGCTCGAGCAAGAATTAAC	59.98	20	161	76922	77082	CGATCCAGAAAGCACATCAA	59.8	20	GAGGGAACCGGACATGATAA	59.75	20	230	76885	77114
p1	(T)13	13	77992	78004	AGATTCTGGGAGGCAATTCT	57.8	20	TGGGGATGAAAAACAAGAGA	58.12	20	278	77936	78213	AGATTCTGGGAGGCAATTCT	57.8	20	AATGGGGATGAAAAACAAGAGA	59.81	22	280	77936	78215	GATTCTGGGAGGCAATTCTAA	58.27	21	TGGGGATGAAAAACAAGAGA	58.12	20	277	77937	78213
p1	(A)11	11	79613	79623	ACGAACGGAAGCCCTTATTT	59.97	20	TAAGTTAATCCGGGGACAGC	59.04	20	204	79481	79684	ATTTTACGAACGGAAGCCCT	59.97	20	TAAGTTAATCCGGGGACAGC	59.04	20	209	79476	79684	CCTCGGGTTGGAACAAATTA	59.8	20	TAAGTTAATCCGGGGACAGC	59.04	20	273	79412	79684
p2	(TA)4	8	80461	80468	ATCCGAACCGTTCCTTTTCT	59.94	20	TTGTGTATCACGCATATACCCTT	58.47	23	229	80317	80545	ATCCTATCCGAACCGTTCCT	59.79	20	TTGTGTATCACGCATATACCCTT	58.47	23	234	80312	80545	CCTATCCGAACCGTTCCTTT	60.31	20	TTGTGTATCACGCATATACCCTT	58.47	23	232	80314	80545
p1	(T)10	10	80984	80993	CACATTAATTCTCGAGCCCC	59.53	20	TATGTCAATAGCGGCATCCA	60.06	20	244	80917	81160	CACATTAATTCTCGAGCCCC	59.53	20	CCCGAAAACATAGCCAGAAA	60.07	20	267	80917	81183	CACATTAATTCTCGAGCCCC	59.53	20	GGTGGTGTACCCGAAAACAT	59.57	20	276	80917	81192
p1	(T)10	10	81843	81852	TTTTCGAAATGGAATCCAAGA	59.51	21	TGGCGGAATAAACCAGAAAC	59.94	20	269	81704	81972	TTTTCGAAATGGAATCCAAGA	59.51	21	GATGGCGGAATAAACCAGAA	59.9	20	271	81704	81974	TTTCGAAATGGAATCCAAGA	58.13	20	TGGCGGAATAAACCAGAAAC	59.94	20	268	81705	81972
p1	(T)10	10	82120	82129	TTCTGGTTTATTCCGCCATC	59.9	20	TCTGTTCCGAAAACCAAAAA	58.24	20	234	81955	82188	CCCGAATTCTACAATGGAGC	59.53	20	TGCGGATAAATGGAAAGATGA	60.41	21	272	82067	82338	CCCGAATTCTACAATGGAGC	59.53	20	TGCGGATAAATGGAAAGATG	58.58	20	272	82067	82338
c	(TCTT)3tcatctttccatttatccgcatacttttgattacctttcataagttactaatcatatttctttatttattc(T)11	94	82307	82400	CAGTGACCTCATAGACTTTCCAA	58.38	23	CATTGCTTCGCATTATCTGG	59.28	20	239	82246	82484	CATTGCTTTTCTTACAGTGACCTC	59.37	24	CATTGCTTCGCATTATCTGG	59.28	20	253	82232	82484	TTGCTTTTCTTACAGTGACCTCAT	59.37	24	CATTGCTTCGCATTATCTGG	59.28	20	251	82234	82484
p1	(T)13	13	82694	82706	CCAACGAGTCACACACTAAGC	58.44	21	TGGAGTCTTAGGAATAAAAATTTGG	59.05	25	275	82578	82852	ACCAACGAGTCACACACTAAGC	59.33	22	TGGAGTCTTAGGAATAAAAATTTGG	59.05	25	276	82577	82852	GAATTGCTGCTTTTATTCTTAAACA	58.24	25	TCAGAGAAGGCAGAGTTCCTTT	59.64	22	279	82650	82928
p2	(AT)4	8	83871	83878	AACTCTCCGTGCTTTGTTGG	60.29	20	GGAAGGGAACACTTACCCGT	60.23	20	271	83841	84111	AACTCTCCGTGCTTTGTTGG	60.29	20	TTCgAGGACATGCGAAAAAT	60.59	20	192	83841	84032	AACTCTCCGTGCTTTGTTGG	60.29	20	AAATTTTCgAGGACATGCGA	60.59	20	197	83841	84037
p2	(TA)4	8	84873	84880	ATCAATCAAAACCCCTTCCC	60	20	ATAAGCCAGATGACGGAACG	60.1	20	225	84781	85005	ATCAAAACCCCTTCCCAAAC	60.03	20	ATAAGCCAGATGACGGAACG	60.1	20	221	84785	85005	CCTAAGGGCATATCGGTTGA	59.92	20	ATAAGCCAGATGACGGAACG	60.1	20	263	84743	85005
p2	(GA)4	8	86513	86520	TCAGCCATGGATGCTTAGTG	59.82	20	TCGAGGGTCCAAGAGTTTTC	59.26	20	270	86360	86629	CATGGATGCTTAGTGGGGAT	59.77	20	TCGAGGGTCCAAGAGTTTTC	59.26	20	265	86365	86629	GGGATCCTCGTACATGGTGA	60.75	20	TGAATTGCGCAAAAGTAGGA	59.44	20	280	86380	86659
p2	(GA)4	8	87500	87507	TCTCGAGAAACAAGTGGGCT	59.99	20	GAAGATCCGTTCAATTGGCT	59.13	20	280	87372	87651	TCTCTTCGTTAGTTGGGGGA	59.67	20	GAAGATCCGTTCAATTGGCT	59.13	20	210	87442	87651	TCTCTTCGTTAGTTGGGGGA	59.67	20	AGAAGATCCGTTCAATTGGC	59.13	20	211	87442	87652
p2	(GA)4	8	89742	89749	ATATTTTCTTCGTGCGGTGG	59.96	20	TTCGTCACCACTTTGTGGAA	60.13	20	129	89699	89827	ATATTTTCTTCGTGCGGTGG	59.96	20	TTTCGTCACCACTTTGTGGA	60.13	20	130	89699	89828	ATATTTTCTTCGTGCGGTGG	59.96	20	TCGTCACCACTTTGTGGAAA	60.13	20	128	89699	89826
p2	(CT)4	8	91766	91773	TAGCCCTCGGTCTATTGGTG	60.09	20	GTGCTTTCGTTGTTGTGGAA	59.74	20	182	91743	91924	TAGCCCTCGGTCTATTGGTG	60.09	20	AACCCATGGTTATGGACTCG	59.67	20	267	91743	92009	TAGCCCTCGGTCTATTGGTG	60.09	20	TGGAACCCATGGTTATGGAC	60.44	20	270	91743	92012
p2	(TA)4	8	93086	93093	AGGGGCTTCTTACTTCCCAA	60.07	20	GTTCTAAGCCATCTCTGGCG	59.98	20	118	93048	93165	AAGGGGCTTCTTACTTCCCA	60.07	20	GTTCTAAGCCATCTCTGGCG	59.98	20	119	93047	93165	AAGGGGCTTCTTACTTCCCA	60.07	20	TTCATTTCATCCGGGAAAAG	59.87	20	272	93047	93318
p2	(TA)5	10	94499	94508	GGTCATGTCATATAGGCCCG	60.18	20	GGGATCCCTACGTCGTTACA	59.81	20	239	94432	94670	CGGTCATGTCATATAGGCCC	60.18	20	GGGATCCCTACGTCGTTACA	59.81	20	240	94431	94670	GGTCATGTCATATAGGCCCG	60.18	20	TCTCTCGTTATTTGGGACCCT	59.95	21	171	94432	94602
p2	(AG)4	8	95265	95272	TGCCATCCACACCAGAATAA	59.92	20	TCAAATGGTGGATATGCGAG	59.5	20	248	95178	95425	TGCCATCCACACCAGAATAA	59.92	20	CTCAAATGGTGGATATGCGA	59.5	20	249	95178	95426	CTGCCATCCACACCAGAATA	59.52	20	TCAAATGGTGGATATGCGAG	59.5	20	249	95177	95425
p2	(TC)4	8	99192	99199	CTCGATCAATCTCTTTGCCC	59.77	20	cgctcaatgagaaaatgggt	60.07	20	232	99067	99298	ATCAATCTCTTTGCCCCTCA	59.63	20	cgctcaatgagaaaatgggt	60.07	20	228	99071	99298	TCAATCTCTTTGCCCCTCAT	59.63	20	cgctcaatgagaaaatgggt	60.07	20	227	99072	99298
p5	(TTCTA)3	15	99769	99783	ctgaaagatcctggctttcg	59.95	20	ggaagaaaggactcactgcg	59.99	20	244	99587	99830	ctgaaagatcctggctttcg	59.95	20	cactgcgccaagatcactaa	60.01	20	231	99587	99817	atccgatcgattgcgtaaag	60.06	20	cggaagaaaggactcactgc	59.99	20	162	99670	99831
p1	(T)14	14	100153	100166	ctttttcgcggagtgaaatc	59.82	20	GACCCCGAAAAATTGACAAA	59.78	20	207	100012	100218	tttttcgcggagtgaaatct	59.82	20	GACCCCGAAAAATTGACAAA	59.78	20	206	100013	100218	ttttcgcggagtgaaatctt	59.82	20	GACCCCGAAAAATTGACAAA	59.78	20	205	100014	100218
p2	(CT)4	8	106588	106595	GTTCGAGTACCAGGCGCTAC	59.9	20	CGGAGACCTGTGTTTTTGGT	60.01	20	259	106446	106704	GTTCGAGTACCAGGCGCTAC	59.9	20	TTTTTGGTAAACAGTCGCCC	59.98	20	247	106446	106692	TACCTGTACCCGAAACCGAC	59.85	20	CGGAGACCTGTGTTTTTGGT	60.01	20	178	106527	106704
p1	(A)10	10	108321	108330	GAAAAATAGCTCGACGCCAG	59.98	20	GGGATTTCAGAATTGGGGTT	60	20	118	108252	108369	TTTTCTCGCATGCCTTTCTT	59.96	20	GGGATTTCAGAATTGGGGTT	60	20	251	108119	108369	GAAAAATAGCTCGACGCCAG	59.98	20	TCTCCACTGGATCTGTTCCC	60.05	20	257	108252	108508
c	(AT)5ctattatatctat(TA)4	31	108737	108767	ggaaaatcatgctcgggata	59.86	20	caagcctggctgaggaatag	59.97	20	233	108631	108863	ggaaaatcatgctcgggata	59.86	20	aaatatgctgattcggctgg	60.06	20	198	108631	108828	gaacttggggatgggtcttt	60.17	20	caagcctggctgaggaatag	59.97	20	196	108668	108863
p1	(A)10	10	110653	110662	CCGAAGAAGCTCCTTTTCCT	59.96	20	ggtggaagtcgcatctcttc	59.81	20	278	110447	110724	CCGAAGAAGCTCCTTTTCCT	59.96	20	aggtggaagtcgcatctctt	58.89	20	279	110447	110725	TGGAAGAAATCCGAGtgaatg	60.06	21	ggtggaagtcgcatctcttc	59.81	20	212	110513	110724
p4	(ATAG)3	12	112692	112703	TGGTCCAAGACCACACATTT	58.83	20	AAAAACCTTCGCCGTATGTG	60	20	130	112641	112770	TGGTCCAAGACCACACATTT	58.83	20	GTTGGGCTTCTCCTTTTTCC	60.05	20	160	112641	112800	TGGTCCAAGACCACACATTTT	60.26	21	AAAAACCTTCGCCGTATGTG	60	20	130	112641	112770
c	(A)12(CA)5	22	113540	113561	GCACTCTCGTACGGATTTCA	58.88	20	GGAACTGCCATTCAAAATGA	58.55	20	252	113495	113746	TCTCGTACGGATTTCAAACG	58.77	20	GGAACTGCCATTCAAAATGA	58.55	20	248	113499	113746	CTCTCGTACGGATTTCAAACG	59.76	21	GGAACTGCCATTCAAAATGA	58.55	20	249	113498	113746
c	(T)10caatttctcttgagcaattaggaaaatctaatttttttaatggaactgaaaatgctttttatcatttttttaatcatataaatg(A)10	104	114244	114347	tcaaaggtctttaagcaaaatcaa	59.35	24	cccaacgacaaaaccctaaa	59.83	20	246	114126	114371	tcaaaggtctttaagcaaaatca	58.13	23	cccaacgacaaaaccctaaa	59.83	20	246	114126	114371	tcaaaggtctttaagcaaaatcaa	59.35	24	acccaacgacaaaaccctaa	59.33	20	247	114126	114372
p1	(A)10	10	115817	115826	TGGATATGCTATTTTGGCGTC	59.94	21	CAATGATTCAAAAGGTTCTTGATG	59.88	24	212	115728	115939	TTTGGATATGCTATTTTGGCG	59.94	21	CAATGATTCAAAAGGTTCTTGATG	59.88	24	214	115726	115939	TTTTGGCGTCAATCTTTTCG	61.1	20	CAATGATTCAAAAGGTTCTTGATG	59.88	24	201	115739	115939
p2	(AT)4	8	118604	118611	TTCACCGGATTCAATCAACT	57.99	20	CAATTTCTGTGGCTCGTCAA	59.84	20	232	118529	118760	TTCACCGGATTCAATCAACT	57.99	20	AGGTGCAATTTCTGTGGCTC	60.26	20	237	118529	118765	AATTCACCGGATTCAATCAA	57.86	20	CAATTTCTGTGGCTCGTCAA	59.84	20	234	118527	118760
p1	(A)11	11	121002	121012	CGGGGGCCATAAATAAATCT	60	20	AAAACCACGATGGGCTTAAA	59.45	20	267	120769	121035	CTCGGGGGCCATAAATAAAT	60	20	AAAACCACGATGGGCTTAAA	59.45	20	269	120767	121035	TGGGATCCCGAATTATACCA	59.97	20	AAAACCACGATGGGCTTAAA	59.45	20	180	120856	121035
p4	(ATGG)3	12	123426	123437	CCCATCGCGTTACATAAGGT	59.85	20	TCATGCCAGAACGAATAAAGG	60.08	21	240	123279	123518	CCCATCGCGTTACATAAGGT	59.85	20	CATGCCAGAACGAATAAAGGA	60.08	21	239	123279	123517	ATTGCTCGGTTTTCTGCAAT	59.71	20	CATGCCAGAACGAATAAAGGA	60.08	21	207	123311	123517
c	(AT)5(TA)4	18	124152	124169	ATGGATTCGCTTTGATTGGT	59.39	20	ACGCGATTTCCAATTCATTA	58.11	20	181	124036	124216	TGGATTCGCTTTGATTGGTA	59.11	20	ACGCGATTTCCAATTCATTA	58.11	20	180	124037	124216	TTATGGATTCGCTTTGATTGG	59.91	21	ACGCGATTTCCAATTCATTA	58.11	20	183	124034	124216
p1	(T)12	12	124435	124446	attgggccaaagaaaggatt	59.78	20	tcccctaaacgacgtagagaa	58.85	21	186	124307	124492	aattgggccaaagaaaggat	59.78	20	tcccctaaacgacgtagagaa	58.85	21	187	124306	124492	aaaattgggccaaagaaagg	60.29	20	tcccctaaacgacgtagagaa	58.85	21	189	124304	124492
c	(T)11ccaatatagc(T)10gtatcttttacttattttgtgtttatttttatgaaccaacgaaatacttatggttc(TA)4	95	124580	124674	ttctctacgtcgtttagggga	58.85	21	TGAACCTGTCCGTttgtctg	59.72	20	244	124472	124715	tctctacgtcgtttagggga	57.43	20	TGAACCTGTCCGTttgtctg	59.72	20	243	124473	124715	attctctacgtcgtttagggga	59.16	22	TGAACCTGTCCGTttgtctg	59.72	20	245	124471	124715
p2	(TA)5	10	125666	125675	GAATTTCCCCTATACCCCGA	59.98	20	TTTTTGAGGCCGACTCATTATT	59.97	22	189	125536	125724	GAATTTCCCCTATACCCCGA	59.98	20	GGCCGACTCATTATTAAATCCA	60.17	22	182	125536	125717	GAATTTCCCCTATACCCCGA	59.98	20	TTTTGAGGCCGACTCATTATT	58.71	21	188	125536	125723
p1	(T)10	10	125829	125838	TAATGAGTCGGCCTCAAAAA	58.36	20	TCAATGGAAAAACTGGTTACGA	59.49	22	202	125705	125906	AATAATGAGTCGGCCTCAAAAA	59.97	22	TCAATGGAAAAACTGGTTACGA	59.49	22	204	125703	125906	TAATGAGTCGGCCTCAAAAA	58.36	20	CAATGGAAAAACTGGTTACGAA	59.03	22	201	125705	125905
c	(T)10attggatattaaattttttatagtcgaaataaaataaatggta(T)11	64	126122	126185	GCTTGTGATAAAGAGCATAGGTCA	59.82	24	AAATTTTGCATTGAACAACTGTC	58.23	23	231	126090	126320	TGCTTGTGATAAAGAGCATAGGTC	59.82	24	AAATTTTGCATTGAACAACTGTC	58.23	23	232	126089	126320	TGCTTGTGATAAAGAGCATAGGTC	59.82	24	AAATTTTGCATTGAACAACTGTCT	59.14	24	232	126089	126320
c	(T)15ccacatgaaattgcgaagaa(T)11agcccccatatatcaaacg(A)12	77	127341	127417	AGCTATCCCAAGTTTCTGCAA	58.99	21	GCGTAAAACTTTGATTTGGCA	60.12	21	226	127265	127490	GCTATCCCAAGTTTCTGCAA	57.97	20	GCGTAAAACTTTGATTTGGCA	60.12	21	225	127266	127490	AGCTATCCCAAGTTTCTGCAA	58.99	21	TTCCCAAAGGCGTAAAACTT	58.74	20	235	127265	127499
p1	(T)10	10	128544	128553	GGTTTGGTCGATTCCATCTT	58.84	20	TGGAAGAAATCCGAGTGAATG	60.06	21	225	128467	128691	GGTTTGGTCGATTCCATCTT	58.84	20	GATGATGAATTCCACGTTCG	58.93	20	184	128467	128650	GGTTTGGTCGATTCCATCTTT	60.18	21	TGGAAGAAATCCGAGTGAATG	60.06	21	225	128467	128691
c	(AT)4aatagatataatag(AT)5	32	130438	130469	caagcctggctgaggaatag	59.97	20	ggaaaatcatgctcgggata	59.86	20	233	130341	130573	aaatatgctgattcggctgg	60.06	20	ggaaaatcatgctcgggata	59.86	20	198	130376	130573	caagcctggctgaggaatag	59.97	20	gaacttggggatgggtcttt	60.17	20	196	130341	130536
p1	(T)10	10	130876	130885	GGGATTTCAGAATTGGGGTT	60	20	GAAAAATAGCTCGACGCCAG	59.98	20	118	130835	130952	GGGATTTCAGAATTGGGGTT	60	20	TTTTCTCGCATGCCTTTCTT	59.96	20	251	130835	131085	TCTCCACTGGATCTGTTCCC	60.05	20	GAAAAATAGCTCGACGCCAG	59.98	20	257	130696	130952
p2	(AG)4	8	132611	132618	CGGAGACCTGTGTTTTTGGT	60.01	20	GTTCGAGTACCAGGCGCTAC	59.9	20	259	132500	132758	TTTTTGGTAAACAGTCGCCC	59.98	20	GTTCGAGTACCAGGCGCTAC	59.9	20	247	132512	132758	CGGAGACCTGTGTTTTTGGT	60.01	20	TACCTGTACCCGAAACCGAC	59.85	20	178	132500	132677
p1	(A)12	12	139040	139051	GACCCCGAAAAATTGACAaa	59.78	20	ctttttcgcggagtgaaatc	59.82	20	205	138986	139190	GACCCCGAAAAATTGACAaa	59.78	20	tttttcgcggagtgaaatct	59.82	20	204	138986	139189	GACCCCGAAAAATTGACAaa	59.78	20	ttttcgcggagtgaaatctt	59.82	20	203	138986	139188
p5	(AATAG)3	15	139419	139433	ggaagaaaggactcactgcg	59.99	20	ctgaaagatcctggctttcg	59.95	20	244	139372	139615	cactgcgccaagatcactaa	60.01	20	ctgaaagatcctggctttcg	59.95	20	231	139385	139615	cggaagaaaggactcactgc	59.99	20	atccgatcgattgcgtaaag	60.06	20	162	139371	139532
p2	(AG)4	8	140004	140011	cgctcaatgagaaaatgggt	60.07	20	CTCGATCAATCTCTTTGCCC	59.77	20	232	139904	140135	cgctcaatgagaaaatgggt	60.07	20	ATCAATCTCTTTGCCCCTCA	59.63	20	228	139904	140131	cgctcaatgagaaaatgggt	60.07	20	TCAATCTCTTTGCCCCTCAT	59.63	20	227	139904	140130
p2	(CT)4	8	143932	143939	TCAAATGGTGGATATGCGAG	59.5	20	TGCCATCCACACCAGAATAA	59.92	20	248	143777	144024	CTCAAATGGTGGATATGCGA	59.5	20	TGCCATCCACACCAGAATAA	59.92	20	249	143776	144024	TCAAATGGTGGATATGCGAG	59.5	20	CTGCCATCCACACCAGAATA	59.52	20	249	143777	144025
p2	(AT)5	10	144695	144704	GGGATCCCTACGTCGTTACA	59.81	20	GGTCATGTCATATAGGCCCG	60.18	20	239	144532	144770	GGGATCCCTACGTCGTTACA	59.81	20	CGGTCATGTCATATAGGCCC	60.18	20	240	144532	144771	TCTCTCGTTATTTGGGACCCT	59.95	21	GGTCATGTCATATAGGCCCG	60.18	20	171	144600	144770
p2	(TA)4	8	146111	146118	GTTCTAAGCCATCTCTGGCG	59.98	20	AGGGGCTTCTTACTTCCCAA	60.07	20	118	146037	146154	GTTCTAAGCCATCTCTGGCG	59.98	20	AAGGGGCTTCTTACTTCCCA	60.07	20	119	146037	146155	TTCATTTCATCCGGGAAAAG	59.87	20	AAGGGGCTTCTTACTTCCCA	60.07	20	272	145884	146155
p2	(GA)4	8	147430	147437	GTGCTTTCGTTGTTGTGGAA	59.74	20	TCGAATTACTTAGCCCTCGG	59.32	20	192	147278	147469	TGGAACCCATGGTTATGGAC	60.44	20	TCGAATTACTTAGCCCTCGG	59.32	20	280	147190	147469	AGTGCTTTCGTTGTTGTGGA	59.34	20	TCGAATTACTTAGCCCTCGG	59.32	20	193	147277	147469
p2	(TC)4	8	149455	149462	TTCGTCACCACTTTGTGGAA	60.13	20	ATATTTTCTTCGTGCGGTGG	59.96	20	129	149375	149503	TTTCGTCACCACTTTGTGGA	60.13	20	ATATTTTCTTCGTGCGGTGG	59.96	20	130	149374	149503	TCGTCACCACTTTGTGGAAA	60.13	20	ATATTTTCTTCGTGCGGTGG	59.96	20	128	149376	149503
p2	(TC)4	8	151697	151704	GAAGATCCGTTCAATTGGCT	59.13	20	TCTCGAGAAACAAGTGGGCT	59.99	20	280	151551	151830	GAAGATCCGTTCAATTGGCT	59.13	20	TCTCTTCGTTAGTTGGGGGA	59.67	20	210	151551	151760	AGAAGATCCGTTCAATTGGC	59.13	20	TCTCTTCGTTAGTTGGGGGA	59.67	20	211	151550	151760
p2	(TC)4	8	152684	152691	TCGAGGGTCCAAGAGTTTTC	59.26	20	TCAGCCATGGATGCTTAGTG	59.82	20	270	152573	152842	TCGAGGGTCCAAGAGTTTTC	59.26	20	CATGGATGCTTAGTGGGGAT	59.77	20	265	152573	152837	TGAATTGCGCAAAAGTAGGA	59.44	20	GGGATCCTCGTACATGGTGA	60.75	20	280	152543	152822
p2	(AT)4	8	154323	154330	ATAAGCCAGATGACGGAACG	60.1	20	ATCAATCAAAACCCCTTCCC	60	20	225	154197	154421	ATAAGCCAGATGACGGAACG	60.1	20	ATCAAAACCCCTTCCCAAAC	60.03	20	221	154197	154417	ATAAGCCAGATGACGGAACG	60.1	20	CCTAAGGGCATATCGGTTGA	59.92	20	263	154197	154459

## Sheet: SSR primers for C. impatiens
SSR type	SSR	size	start	end	FORWARD PRIMER1 (5'-3')	Tm(°C)	size	REVERSE PRIMER1 (5'-3')	Tm(°C)	size	PRODUCT1 size (bp)	start (bp)	end (bp)	FORWARD PRIMER2 (5'-3')	Tm(°C)	size	REVERSE PRIMER2 (5'-3')	Tm(°C)	size	PRODUCT2 size (bp)	start (bp)	end (bp)	FORWARD PRIMER3 (5'-3')	Tm(°C)	size	REVERSE PRIMER3 (5'-3')	Tm(°C)	size	PRODUCT3 size (bp)	start (bp)	end (bp)
p1	(A)11	11	137	147	AATCCACTTGGCTACATCCG	59.96	20	AAGGTGGCATTTTCTACCAGTT	59.07	22	111	62	172	AATCCACTTGGCTACATCCG	59.96	20	AGGTGGCATTTTCTACCAGTT	57.74	21	110	62	171	AATCCACTTGGCTACATCCG	59.96	20	AAGGTGGCATTTTCTACCAGT	57.74	21	111	62	172
p1	(T)12	12	2272	2283	ACTTGGTCTTCCCCCGTAAG	60.35	20	AGTAAAGCGATCTGGACGGA	59.84	20	245	2133	2377	CTTCCAATAAACCCGAGCCT	60.44	20	AGTAAAGCGATCTGGACGGA	59.84	20	220	2158	2377	ACTTGGTCTTCCCCCGTAAG	60.35	20	TCTCAACCGATTTGTGCGTA	60.26	20	207	2133	2339
p1	(T)10	10	2943	2952	AGACCGCTTGCGTAGAAAAA	60.02	20	CAAACCCTACGTTACCGGG	60.23	19	193	2852	3044	AAGACCGCTTGCGTAGAAAA	60.02	20	CAAACCCTACGTTACCGGG	60.23	19	194	2851	3044	TGTCGATCGTAAATGCGAAG	59.83	20	CAAACCCTACGTTACCGGG	60.23	19	211	2834	3044
c	(TA)4gaataacaaaacaagatgattagaaatcctttatttttttaacctaatcgctcttttgattttggaa(AT)4	83	3718	3800	CAGGTAGACTGCTAACCGGA	57.98	20	CGGGTATGGGAAGGAATTTT	60.01	20	267	3663	3929	CAGGTAGACTGCTAACCGGA	57.98	20	GGGTTAGGTTGGAGGTGGAT	60.05	20	186	3663	3848	ACAGGTAGACTGCTAACCGGA	58.88	21	CGGGTATGGGAAGGAATTTT	60.01	20	268	3662	3929
p1	(T)13	13	4083	4095	AAAATTCCTTCCCATACCCG	60.01	20	TTTTTGCTTTCCTGATCGGT	59.69	20	227	3910	4136	AAATTCCTTCCCATACCCGT	59.53	20	TTTTTGCTTTCCTGATCGGT	59.69	20	226	3911	4136	CGAATGGAAGCTCGTTTCTT	59.45	20	TTTTTGCTTTCCTGATCGGT	59.69	20	151	3986	4136
p1	(A)11	11	4373	4383	AGTCGCACTTAAAAGCCGAG	59.65	20	GACGCACACATGACTGGATT	59.56	20	133	4274	4406	AGTCGCACTTAAAAGCCGAG	59.65	20	ATTTATCCCTGACGCACACA	59	20	143	4274	4416	AGTCGCACTTAAAAGCCGAG	59.65	20	TTTATCCCTGACGCACACAT	59	20	142	4274	4415
p2	(AT)5	10	4665	4674	AAGCCAGTTAGGGTAATCTCAAA	58.41	23	AAAAATACCCTGCTAACAACTACTATG	57.72	27	276	4564	4839	GCCAGTTAGGGTAATCTCAAATC	58.24	23	AAAAATACCCTGCTAACAACTACTATG	57.72	27	274	4566	4839	GCCAGTTAGGGTAATCTCAAATCT	59.13	24	AAAAATACCCTGCTAACAACTACTATG	57.72	27	274	4566	4839
c	(TA)6aattatataaatatagattttttttattaaaactcttagaatctatggttctaccttacttacccgcat(CA)4	89	6340	6428	CGCGTAAAAGGTTCAGTCAG	58.58	20	TCATCATTTCAACCGAATTCAA	60.3	22	221	6253	6473	CGCGTAAAAGGTTCAGTCAGA	60.43	21	TCATCATTTCAACCGAATTCAA	60.3	22	221	6253	6473	ACGCGTAAAAGGTTCAGTCAG	59.43	21	TCATCATTTCAACCGAATTCAA	60.3	22	222	6252	6473
p1	(T)11	11	7582	7592	CAAATGACTTTCTGAAACCCTG	58.74	22	TTCTTCACGTCCCGGATTAC	59.93	20	256	7467	7722	CAAATGACTTTCTGAAACCCTG	58.74	22	CGGATTACGTCCTGGATCAT	59.77	20	244	7467	7710	ACAAATGACTTTCTGAAACCCTG	59.55	23	TTCTTCACGTCCCGGATTAC	59.93	20	257	7466	7722
c	(TA)4ttttttcattttctatattttat(TA)4gataatatagattatttcttttttattatataaatatatttatcatctatt(TA)5(AT)5	110	8019	8128	GGCTTGAAAAAGAACCTTCTCC	60.57	22	GAGTTCGCGCCTTTTCTTTA	59.61	20	274	7948	8221	GGCTTGAAAAAGAACCTTCTCC	60.57	22	TTCGCGCCTTTTCTTTATCT	59.1	20	271	7948	8218	GGCTTGAAAAAGAACCTTCTCC	60.57	22	GTTCGCGCCTTTTCTTTATC	58.97	20	272	7948	8219
p1	(T)10	10	9484	9493	AAACCCTTAGCCTTCCAAGC	59.73	20	TAGACAATGGACGCTTTTCG	58.92	20	224	9312	9535	AAACCCTTAGCCTTCCAAGC	59.73	20	ATGGACGCTTTTCGCTTTTT	61.08	20	218	9312	9529	AAACCCTTAGCCTTCCAAGC	59.73	20	AATGGACGCTTTTCGCTTTT	61.08	20	219	9312	9530
p2	(CA)4	8	12608	12615	TGGGTGAATCCAGCCTATTC	59.89	20	CGTTTACTTGGGTCACTGGC	60.55	20	162	12572	12733	GCGGGATTATGCACTCTTTC	59.67	20	CGTTTACTTGGGTCACTGGC	60.55	20	198	12536	12733	TCAGAAGTAATTCGCGGGAT	59.67	20	CGTTTACTTGGGTCACTGGC	60.55	20	211	12523	12733
p3	(AAT)4	12	12943	12954	CCAAGTAAACGAAAGAATCGG	58.75	21	TGACATCAAACTTGGTCTCAAA	58.26	22	279	12723	13001	CCCAAGTAAACGAAAGAATCG	58.75	21	TGACATCAAACTTGGTCTCAAA	58.26	22	280	12722	13001	CCAAGTAAACGAAAGAATCGGT	59.54	22	TGACATCAAACTTGGTCTCAAA	58.26	22	279	12723	13001
c	(A)11gaatataataatattaaagaatataataatattattgaatcataagaattactttgatagtagttcctatccgcggaattttttaaaattcata(AT)7	119	13591	13709	TGCTAAGATTCATCCAGCCA	59.38	20	TCCGTGAATTGGTTGAAAAA	58.99	20	240	13555	13794	TCATCCAGCCAAAATAACCA	58.97	20	TCCGTGAATTGGTTGAAAAA	58.99	20	231	13564	13794	CATCCAGCCAAAATAACCAAA	59.82	21	TCCGTGAATTGGTTGAAAAA	58.99	20	230	13565	13794
p1	(T)11	11	17921	17931	TATCAAGATGCCGCTGTGTC	59.83	20	TATAAGAAGCCAAGTCGGCG	60.36	20	133	17837	17969	TATCAAGATGCCGCTGTGTC	59.83	20	TACCCGAATCCTCTGCCATA	60.43	20	203	17837	18039	AAATGGATATCCCCCGAAAA	60.33	20	TACCCGAATCCTCTGCCATA	60.43	20	157	17883	18039
p2	(TA)5	10	19293	19302	GATCTTGATTTCGAAAGGCG	59.78	20	ATGGAGCCCGTAAAGGAGTT	59.96	20	258	19258	19515	TCTTGATTTCGAAAGGCGAC	60.33	20	ATGGAGCCCGTAAAGGAGTT	59.96	20	256	19260	19515	GAGTGGGACTCCGACCATAA	59.93	20	TCCGAGGGATTTCTGTGAGT	59.66	20	261	19135	19395
p2	(AT)4	8	20334	20341	TCACACGGGTGTCCATAGAA	59.96	20	TCAACGCGTTATTGCTTCAA	60.39	20	260	20202	20461	TCACACGGGTGTCCATAGAA	59.96	20	GGTGGCAATTAGATCAACGC	60.48	20	273	20202	20474	TCACACGGGTGTCCATAGAA	59.96	20	ATCAACGCGTTATTGCTTCA	59.33	20	261	20202	20462
p1	(T)14	14	22455	22468	TTTAGGTCCTGCGTCACCTC	60.26	20	GCGATTGGTCTATGGTCGAT	59.92	20	248	22245	22492	CTTTTAGGTCCTGCGTCACC	59.73	20	GCGATTGGTCTATGGTCGAT	59.92	20	250	22243	22492	TCGATCTTTTAGGTCCTGCG	60.34	20	GCGATTGGTCTATGGTCGAT	59.92	20	255	22238	22492
p1	(T)10	10	25682	25691	ATTGGATCCCCACCTACACA	60.05	20	GCAAGAATATGGGCTCGTGT	60.1	20	218	25614	25831	ATTGGATCCCCACCTACACA	60.05	20	AGCAAGAATATGGGCTCGTG	60.24	20	219	25614	25832	ATTGGATCCCCACCTACACA	60.05	20	GGGCTCGTGTGAGTAGGAAA	60.26	20	208	25614	25821
p2	(AT)4	8	26920	26927	TTTTTGAACCACTTTACTTTTCCA	59.15	24	GCATGTGCTGTCCCAAATAG	59.15	20	249	26730	26978	TTTTTGAACCACTTTACTTTTCCA	59.15	24	AGCATGTGCTGTCCCAAATA	59.15	20	250	26730	26979	TTGAACCACTTTACTTTTCCATGT	59.01	24	GCATGTGCTGTCCCAAATAG	59.15	20	246	26733	26978
c	(TA)5ttttttttcggagttg(A)10	36	27368	27403	TGGTTCTGGTTTGTACTGGATTC	60.27	23	TCAAGTCTGTTGTTGAGGCG	60.03	20	197	27323	27519	TGGTTCTGGTTTGTACTGGATT	58.49	22	TCAAGTCTGTTGTTGAGGCG	60.03	20	197	27323	27519	AATGGTTCTGGTTTGTACTGGA	58.49	22	TCAAGTCTGTTGTTGAGGCG	60.03	20	199	27321	27519
p2	(CT)4	8	28203	28210	AGGGGACAAAATTCACATGG	59.65	20	GAGTCCACTTCTTCCCCACA	60.09	20	103	28132	28234	AGGGGACAAAATTCACATGG	59.65	20	ATTGCCGAACGGTCTAGAAA	59.71	20	184	28132	28315	AGTAAGTCTCGCATGGGCTG	60.42	20	ATTGCCGAACGGTCTAGAAA	59.71	20	160	28156	28315
p1	(T)10	10	28328	28337	TGTGGGGAAGAAGTGGACTC	60.09	20	TCCCCATTCGATGAAAACTT	59.36	20	245	28215	28459	TGTGGGGAAGAAGTGGACTC	60.09	20	CCCCATTCGATGAAAACTTC	59.36	20	244	28215	28458	TGTGGGGAAGAAGTGGACTC	60.09	20	GGGTTACCCCATGAATGGTT	60.67	20	208	28215	28422
p4	(CAAA)3	12	28480	28491	AAGTTTTCATCGAATGGGGA	59.36	20	GGCCCGCTAGTATGGTAGAA	59.21	20	222	28440	28661	GAAGTTTTCATCGAATGGGG	59.36	20	GGCCCGCTAGTATGGTAGAA	59.21	20	223	28439	28661	AAGTTTTCATCGAATGGGGA	59.36	20	GGGCCCGCTAGTATGGTAGA	61.34	20	223	28440	28662
p2	(TA)4	8	29572	29579	TCTTTCCTTGGTTGGATTCG	60.04	20	GTATGGGGTTTCTTTCCGCT	60.32	20	152	29514	29665	TCTTTCCTTGGTTGGATTCG	60.04	20	CTGTATGGGGTTTCTTTCCG	59.42	20	154	29514	29667	TCTTTCCTTGGTTGGATTCG	60.04	20	TATGGGGTTTCTTTCCGCTT	60.79	20	151	29514	29664
p1	(A)17	17	30147	30163	CATGGAAATCAAGTGGGTAGC	59.44	21	TGATCTTGCTAAGGATCCCG	60.17	20	279	29957	30235	CCATGGAAATCAAGTGGGTAG	59.3	21	TGATCTTGCTAAGGATCCCG	60.17	20	280	29956	30235	CCATGGAAATCAAGTGGGTA	58.27	20	TGATCTTGCTAAGGATCCCG	60.17	20	280	29956	30235
p1	(T)15	15	31060	31074	TCCAAGAAAGTCAGACAGAATCC	59.74	23	TGCCTACCACATCAAAACAGA	59.18	21	224	30982	31205	TCCAAGAAAGTCAGACAGAATCC	59.74	23	TGAAATTGCCTACCACATCAA	59.03	21	230	30982	31211	TCCAAGAAAGTCAGACAGAATCC	59.74	23	TTGAAATTGCCTACCACATCA	59.03	21	231	30982	31212
c	(TA)4ttta(AT)8	28	31348	31375	TCTGTTTTGATGTGGTAGGCA	59.18	21	AAGGGCCGTCTTGGTTTAAT	59.84	20	241	31185	31425	TTGATGTGGTAGGCAATTTCA	59.03	21	AAGGGCCGTCTTGGTTTAAT	59.84	20	235	31191	31425	TGATGTGGTAGGCAATTTCAA	59.03	21	AAGGGCCGTCTTGGTTTAAT	59.84	20	234	31192	31425
p1	(T)13	13	31555	31567	TCGGTTCAAATCCGATAAGG	59.89	20	TTGGCGATTCAAGAGAGGAT	59.77	20	237	31468	31704	TCGGTTCAAATCCGATAAGG	59.89	20	TGGCGATTCAAGAGAGGATT	59.77	20	236	31468	31703	GCCATGGTAAGGCGTAAGTC	59.6	20	TGGCGATTCAAGAGAGGATT	59.77	20	257	31447	31703
p2	(GA)4	8	35342	35349	CGGCTATACTATCCAGCCGA	60.21	20	GGGCTATGTTCTATTTGGCG	59.57	20	235	35246	35480	TACTATCCAGCCGAGCCATT	59.69	20	GGGCTATGTTCTATTTGGCG	59.57	20	229	35252	35480	GCCGAGCCATTCTCCTTTAT	60.55	20	GGGCTATGTTCTATTTGGCG	59.57	20	220	35261	35480
p2	(TA)4	8	36332	36339	AAAAACGAATCAAAAATTGCTATC	57.95	24	TTTGGTTTGGGATCATTTCA	58.79	20	213	36189	36401	AAAAACGAATCAAAAATTGCTATC	57.95	24	CTTTGGTTTGGGATCATTTCA	59.79	21	214	36189	36402	AAAAACGAATCAAAAATTGCTATC	57.95	24	CACTCTTTGGTTTGGGATCA	58.54	20	218	36189	36406
p1	(T)16	16	42060	42075	CCTCTTTCCGGACAACACAT	59.97	20	CAATGTAAAGGCGCGAAAAC	60.62	20	264	41841	42104	ACATACAAAGAAACCCGCCA	60.37	20	CAATGTAAAGGCGCGAAAAC	60.62	20	248	41857	42104	CACATACAAAGAAACCCGCC	60.37	20	CAATGTAAAGGCGCGAAAAC	60.62	20	249	41856	42104
p1	(A)12	12	42527	42538	TGTTTTATTTGGCCGAGAGG	60.07	20	ACAGGCCATTCAACAAGGAG	60.11	20	249	42452	42700	TGTTTTATTTGGCCGAGAGG	60.07	20	AAGCCGCTGAGTATTGGAAA	59.85	20	199	42452	42650	TGTTTTATTTGGCCGAGAGG	60.07	20	GAGATTCTGAAATGGCGGAG	59.77	20	232	42452	42683
p3	(AAG)4	12	44099	44110	TTTCTTTGTTCTCAACGCCC	60.23	20	AGAAGCACTACGCCGAGAAA	60.15	20	207	43965	44171	TTTCTTTGTTCTCAACGCCC	60.23	20	AAGAAGCACTACGCCGAGAA	60.15	20	208	43965	44172	CTTTGTTCTCAACGCCCCTA	60.24	20	AGAAGCACTACGCCGAGAAA	60.15	20	204	43968	44171
p1	(A)10	10	44726	44735	TTCCAATTCCAATTTTTCCG	59.75	20	CGAACCCTCGGTAAACAAAA	59.97	20	180	44702	44881	TTCCAATTCCAATTTTTCCG	59.75	20	CCAATGTTACGCCTTCAACC	60.37	20	145	44702	44846	TTCCAATTCCAATTTTTCCG	59.75	20	CAATGTTACGCCTTCAACCA	59.59	20	144	44702	44845
p2	(AT)4	8	45983	45990	AAATGACGCGAAATCCACTC	60.08	20	TCACCTTTTTCCAAGAGTTACCA	60.02	23	243	45888	46130	AAATGACGCGAAATCCACTC	60.08	20	TTTTTCCAAGAGTTACCACTCCA	60.02	23	238	45888	46125	AAATGACGCGAAATCCACTC	60.08	20	TTTTCCAAGAGTTACCACTCCA	58.74	22	237	45888	46124
c	(A)12gaatcgaccgttcgactatttcttaaaatttaagacaaatatcagaaaaagaagaac(AT)4	77	46681	46757	AAAATCTTTTTCCATTGCACA	57.3	21	CCCCACCCATGTTGATTTAG	60.04	20	244	46597	46840	TCTTTTTCCATTGCACATTGTAG	59.18	23	CCCCACCCATGTTGATTTAG	60.04	20	240	46601	46840	AAAATCTTTTTCCATTGCACATT	58.96	23	CCCCACCCATGTTGATTTAG	60.04	20	244	46597	46840
c	(TA)4ataatatgaatgagacctcaattcttc(TGTT)4	51	48842	48892	ATCCTATTGGCTCGGCTTTT	60.06	20	AAGTTGGATAGGGTGGCCTT	59.83	20	258	48784	49041	ATCCTATTGGCTCGGCTTTT	60.06	20	AGTTGGATAGGGTGGCCTTT	59.83	20	257	48784	49040	ATCCTATTGGCTCGGCTTTT	60.06	20	AAAGTTGGATAGGGTGGCCT	59.83	20	259	48784	49042
p1	(T)13	13	50957	50969	TGGTAGACGTCTCATTTTAAGATTT	57.61	25	TGGTATGGTAAAGTCTTACTGGATTTT	59.67	27	280	50795	51074	TGGTAGACGTCTCATTTTAAGATTT	57.61	25	TGGTATGGTAAAGTCTTACTGGATTT	58.58	26	280	50795	51074	TGGTAGACGTCTCATTTTAAGATTT	57.61	25	TGGTATGGTAAAGTCTTACTGGATT	57.38	25	280	50795	51074
p4	(ATAG)3	12	51366	51377	TGTAGCCAGTGAACGAGGAA	59.44	20	GGGATCATTCCGAATCAAACT	60.15	21	208	51223	51430	TTGTAGCCAGTGAACGAGGA	59.44	20	GGGATCATTCCGAATCAAACT	60.15	21	209	51222	51430	TTGTAGCCAGTGAACGAGGA	59.44	20	GGATCATTCCGAATCAAACTG	59.38	21	208	51222	51429
p1	(T)12	12	52611	52622	GCTTTCATACGGCAGGAGTC	59.84	20	CACGAGTCGAGGCTCTCAAT	60.56	20	212	52460	52671	TTTTTCTCGCTTTTCGATCC	59.41	20	TCCACAAGAAGCTCAGCAAA	59.72	20	206	52573	52778	TACGGCAGGAGTCATTGGTT	60.52	20	CACGAGTCGAGGCTCTCAAT	60.56	20	205	52467	52671
p1	(T)10	10	54480	54489	ATCGAGTACCGGACCAATGA	60.34	20	CTGGGTGGTACCAACGAAAT	59.71	20	225	54439	54663	TCGAGTACCGGACCAATGAT	60.34	20	CTGGGTGGTACCAACGAAAT	59.71	20	224	54440	54663	AATGATTTGGGCGATACGTC	59.79	20	ATTGAATTGCACATTCGCCT	60.48	20	228	54454	54681
p1	(A)12	12	54617	54628	ATCGAGTACCGGACCAATGA	60.34	20	CTGGGTGGTACCAACGAAAT	59.71	20	225	54439	54663	TCGAGTACCGGACCAATGAT	60.34	20	CTGGGTGGTACCAACGAAAT	59.71	20	224	54440	54663	AATGATTTGGGCGATACGTC	59.79	20	ATTGAATTGCACATTCGCCT	60.48	20	228	54454	54681
p1	(T)10	10	57782	57791	TTATGGTTGGGGTGAGCATT	60.19	20	TGCAGATCGTTGTCACCTTT	59.29	20	255	57594	57848	TTTATGGTTGGGGTGAGCAT	60.19	20	TGCAGATCGTTGTCACCTTT	59.29	20	256	57593	57848	TTAGCTCCAAGGACATTCGG	60.21	20	TGCAGATCGTTGTCACCTTT	59.29	20	205	57644	57848
c	(AT)4ttacttaaagatacttagtataattatata(AT)4	46	59443	59488	AGTTTGGCGTTTCTTGTACCT	57.93	21	AAAGGCACAAAAATAGAGGGTAA	58.34	23	271	59354	59624	AGTTTGGCGTTTCTTGTACCT	57.93	21	CTAAAGGCACAAAAATAGAGGG	57.2	22	273	59354	59626	AGTTTGGCGTTTCTTGTACCT	57.93	21	AAAGGCACAAAAATAGAGGGTAAG	59.19	24	271	59354	59624
p2	(AT)4	8	60107	60114	AAAAATGGATCATCATCGGG	59.58	20	TCCATATAGATTCTGATCGCCA	59.53	22	271	59869	60139	TTCCTGAGGTAAAGGTTCACAA	58.74	22	TAGGATAAAGGCCCAGCAGA	59.8	20	197	59999	60195	GGGGATCATATAAAGGAAGGAGA	59.67	23	TAGGATAAAGGCCCAGCAGA	59.8	20	256	59940	60195
p1	(T)10	10	60733	60742	AAAAAGCTGCTGAATTGGCT	59.11	20	AAAAATGGGATTTCCAGGATG	60.01	21	254	60614	60867	AAAAGCTGCTGAATTGGCTT	59.11	20	AAAAATGGGATTTCCAGGATG	60.01	21	253	60615	60867	GCAAAAAGCTGCTGAATTGG	60.89	20	AAAAATGGGATTTCCAGGATG	60.01	21	256	60612	60867
p2	(TC)4	8	61153	61160	TCACAGATTCAAAATGGCAAA	59.15	21	TTTCGCATTGTCGAGTATTCC	60.09	21	149	61072	61220	TTCACAGATTCAAAATGGCAA	59.15	21	TTTCGCATTGTCGAGTATTCC	60.09	21	150	61071	61220	CACAGATTCAAAATGGCAAAAA	59.98	22	TTTCGCATTGTCGAGTATTCC	60.09	21	148	61073	61220
p1	(A)10	10	61886	61895	CCCATGAGGGATTCCTTGTA	59.74	20	CTTGAAATGGATGCCCAAGT	59.93	20	242	61859	62100	CCCATGAGGGATTCCTTGTA	59.74	20	ACTTGAAATGGATGCCCAAG	59.93	20	243	61859	62101	TACCCATGAGGGATTCCTTG	59.74	20	CTTGAAATGGATGCCCAAGT	59.93	20	244	61857	62100
p2	(AT)4	8	62070	62077	AGCAGAATTGTGGCTAGGGA	59.84	20	CTTGAAATGGATGCCCAAGT	59.93	20	180	61921	62100	AGCAGAATTGTGGCTAGGGA	59.84	20	ACTTGAAATGGATGCCCAAG	59.93	20	181	61921	62101	GCAGAATTGTGGCTAGGGAA	60.21	20	CTTGAAATGGATGCCCAAGT	59.93	20	179	61922	62100
c	(AT)4tactatataacgtttta(AT)6taattaatag(TA)4attattaattattaattatatagtataatagtagttactttttgtagtttgcttttttttatttcaattttgatgaaatac(TAAA)3	148	63497	63644	TTCCATTCGTTAAAAACGCC	59.94	20	ATTTCCTTTTCCTGCTTCCC	59.53	20	276	63462	63737	TCCATTCGTTAAAAACGCCT	59.59	20	ATTTCCTTTTCCTGCTTCCC	59.53	20	275	63463	63737	ATTCCATTCGTTAAAAACGCC	60.19	21	ATTTCCTTTTCCTGCTTCCC	59.53	20	277	63461	63737
p1	(T)13	13	64944	64956	GAACGTTCTCCTGTGCTTCC	59.85	20	TGGGACATGGTTCTACATCG	59.37	20	270	64715	64984	TTCTTCTGACACAGCAACGC	60.18	20	TGGGACATGGTTCTACATCG	59.37	20	100	64885	64984	ACGTTCTCCTGTGCTTCCAG	60.44	20	TGGGACATGGTTCTACATCG	59.37	20	268	64717	64984
c	(A)17gaataaaacaacttattttcaaatttttacatattcattcaaaaaaagttatatgttttgacttaagttagataatagag(T)16	113	65709	65821	GAAAGGGGCGTATTTTAGGTTC	60.2	22	ATCGTCTTTGGCATCTCAGG	60.22	20	218	65676	65893	GAAAGGGGCGTATTTTAGGTTC	60.2	22	CGTCTTTGGCATCTCAGGAT	60.22	20	216	65676	65891	GGGCGTATTTTAGGTTCTAGGG	60.21	22	ATCGTCTTTGGCATCTCAGG	60.22	20	213	65681	65893
c	(TA)4ttac(TA)4	20	67274	67293	TACATAAATGGCGCGTTTCC	60.83	20	TCTCGCATTTGAAATCCTCC	60.16	20	213	67129	67341	TACATAAATGGCGCGTTTCC	60.83	20	AAACCTGCTAACGAACCGAA	59.75	20	279	67129	67407	TACATAAATGGCGCGTTTCC	60.83	20	CGCATTTGAAATCCTCCTTC	59.65	20	210	67129	67338
p1	(G)10	10	67576	67585	ATGGTTCGGTTCGTTAGCAG	60.13	20	TTAATGGGATCCTGAACCCTC	60.14	21	239	67384	67622	ATGGTTCGGTTCGTTAGCAG	60.13	20	TAATGGGATCCTGAACCCTC	58.79	20	238	67384	67621	TTCGGTTCGTTAGCAGGTTT	59.75	20	TTAATGGGATCCTGAACCCTC	60.14	21	235	67388	67622
p2	(AT)4	8	68178	68185	TCGGCATAACACCCCTAGTC	59.96	20	GATCGGATCAAAATAAAAACGA	58.13	22	277	68017	68293	ACAATTCACGGGGAAATCAA	60.17	20	GATCGGATCAAAATAAAAACGA	58.13	22	216	68078	68293	GAATCGGCATAACACCCCTA	59.78	20	GATCGGATCAAAATAAAAACGA	58.13	22	280	68014	68293
p1	(A)10	10	68768	68777	CGACCCCTCGAACTACTAGC	58.96	20	GCTCGGGGAAGGTAGAGTAGA	59.86	21	280	68609	68888	TGTTCGAAAAATCCAATCAAGA	59.56	22	GAGCTCGGGGAAGGTAGAGT	59.84	20	180	68711	68890	TTTTGTTCGAAAAATCCAATCA	59.45	22	GAGCTCGGGGAAGGTAGAGT	59.84	20	183	68708	68890
c	(T)10caattaatttctttcacatgtcttctgtcaactagtcaacaaatttttaattatattatttgatttgagcaacagtctgttttagatcaccctgtttcaa(T)15	125	71904	72028	AATGAACCAAATACCGCGTC	59.83	20	CTCCGTTTAGCAAAAACCCA	60.1	20	256	71865	72120	AATGAACCAAATACCGCGTC	59.83	20	TGAAGTATCCAGGCTCCGTT	59.69	20	269	71865	72133	AATGAACCAAATACCGCGTC	59.83	20	TCCGTTTAGCAAAAACCCAA	60.46	20	255	71865	72119
p1	(A)10	10	72425	72434	TCAATCTTTTTGGGCGAAAC	60.05	20	ACCCCAGTCTTACGTTTCCA	59.45	20	226	72258	72483	AAGGTACTTTTGGAACGCCA	59.61	20	CAGAAGCCCGTTCGTAAAAA	60.24	20	257	72390	72646	AAGGTACTTTTGGAACGCCA	59.61	20	ATTCAGAAGCCCGTTCGTAA	59.71	20	260	72390	72649
p2	(GA)4	8	76045	76052	CCACAAAGAAGAGCTTTCGC	60.13	20	ACTCCCCCTCCAAGAACTGT	59.97	20	166	75992	76157	CCACAAAGAAGAGCTTTCGC	60.13	20	AGGTTACTCCCCCTCCAAGA	59.93	20	171	75992	76162	CCACAAAGAAGAGCTTTCGC	60.13	20	ATCTGCAATCGCCTGAATCT	59.8	20	240	75992	76231
p1	(A)11	11	77276	77286	AGGGGATAGGCTGGTTCACT	59.96	20	CGAGTCGATGCAGAGGAAAT	60.36	20	201	77136	77336	TGAGTGGGCTCCGTAAAATC	60.07	20	CGAGTCGATGCAGAGGAAAT	60.36	20	137	77200	77336	GATGAGTGGGCTCCGTAAAA	60.07	20	CGAGTCGATGCAGAGGAAAT	60.36	20	139	77198	77336
p2	(AT)4	8	77619	77626	AAAGCTTACGTGGGTGTTGG	60.03	20	GAGGGAACCGGACATGATAA	59.75	20	203	77500	77702	CGATCCAGAAAGCACATCAA	59.8	20	GAGGGAACCGGACATGATAA	59.75	20	228	77475	77702	AAAGCTTACGTGGGTGTTGG	60.03	20	CGGCTCGAGCAAGAATTAAA	60.47	20	171	77500	77670
p1	(T)13	13	78564	78576	AGATTCTGGGAGGCAATTCT	57.8	20	TGGGGATGAAAAACAAGAGA	58.12	20	278	78508	78785	AGATTCTGGGAGGCAATTCT	57.8	20	AATGGGGATGAAAAACAAGAGA	59.81	22	280	78508	78787	GATTCTGGGAGGCAATTCTAA	58.27	21	TGGGGATGAAAAACAAGAGA	58.12	20	277	78509	78785
p2	(TA)4	8	81015	81022	ATCCGAACCGTTCCTTTTCT	59.94	20	TTGTGTATCACGCATATACCCTT	58.47	23	229	80871	81099	ATCCTATCCGAACCGTTCCT	59.79	20	TTGTGTATCACGCATATACCCTT	58.47	23	234	80866	81099	CCTATCCGAACCGTTCCTTT	60.31	20	TTGTGTATCACGCATATACCCTT	58.47	23	232	80868	81099
p1	(T)10	10	82397	82406	TCATCTCGAATGTCGTTTTTG	58.76	21	GATGGCGGAATAAACCAGAA	59.9	20	228	82326	82553	TCATCTCGAATGTCGTTTTTG	58.76	21	AATTCATTGGACAGGATGGC	59.76	20	242	82326	82567	TCATCTCGAATGTCGTTTTTGT	59.62	22	GATGGCGGAATAAACCAGAA	59.9	20	228	82326	82553
p4	(TCTT)3	12	82884	82895	CCCGAATTCTACAATGGAGC	59.53	20	AAGTATGCGGATAAATGGAAGG	59.38	22	276	82645	82920	CCCGAATTCTACAATGGAGC	59.53	20	AGTATGCGGATAAATGGAAGG	58.1	21	275	82645	82919	CCCGAATTCTACAATGGAGC	59.53	20	GTATGCGGATAAATGGAAGG	57.08	20	274	82645	82918
p2	(AT)4	8	84423	84430	TTACTCTCCGTGCTTTGTGG	58.92	20	GGAAGGGAACACTTACCCGT	60.23	20	266	84392	84657	TACTCTCCGTGCTTTGTGGG	61.22	20	GGAAGGGAACACTTACCCGT	60.23	20	265	84393	84657	TAGGAACGTCCACGGATTTG	60.88	20	TTCGAGGACATGCGAAAAAT	60.59	20	212	84367	84578
p2	(TA)4	8	85419	85426	ATCAATCAAAACCCCTTCCC	60	20	ATAAGCCAGATGACGGAACG	60.1	20	225	85327	85551	ATCAAAACCCCTTCCCAAAC	60.03	20	ATAAGCCAGATGACGGAACG	60.1	20	221	85331	85551	CCTAAGGGCATATCGGTTGA	59.92	20	ATAAGCCAGATGACGGAACG	60.1	20	263	85289	85551
p2	(GA)4	8	87059	87066	TCAGCCATGGATGCTTAGTG	59.82	20	TCGAGGGTCCAAGAGTTTTC	59.26	20	270	86906	87175	CATGGATGCTTAGTGGGGAT	59.77	20	TCGAGGGTCCAAGAGTTTTC	59.26	20	265	86911	87175	GGGATCCTCGTACATGGTGA	60.75	20	TGAATTGCGCAAAAGTAGGA	59.44	20	280	86926	87205
p2	(GA)4	8	88046	88053	TCTCGAGAAACAAGTGGGCT	59.99	20	GAAGATCCGTTCAATTGGCT	59.13	20	280	87918	88197	TCTCTTCGTTAGTTGGGGGA	59.67	20	GAAGATCCGTTCAATTGGCT	59.13	20	210	87988	88197	TCTCTTCGTTAGTTGGGGGA	59.67	20	AGAAGATCCGTTCAATTGGC	59.13	20	211	87988	88198
p2	(GA)4	8	90288	90295	ATATTTTCTTCGTGCGGTGG	59.96	20	TTCGTCACCACTTTGTGGAA	60.13	20	129	90245	90373	ATATTTTCTTCGTGCGGTGG	59.96	20	TTTCGTCACCACTTTGTGGA	60.13	20	130	90245	90374	ATATTTTCTTCGTGCGGTGG	59.96	20	TCGTCACCACTTTGTGGAAA	60.13	20	128	90245	90372
p2	(CT)4	8	92312	92319	TAGCCCTCGGTCTATTGGTG	60.09	20	GTGCTTTCGTTGTTGTGGAA	59.74	20	182	92289	92470	TAGCCCTCGGTCTATTGGTG	60.09	20	AACCCATGGTTATGGACTCG	59.67	20	267	92289	92555	TAGCCCTCGGTCTATTGGTG	60.09	20	TGGAACCCATGGTTATGGAC	60.44	20	270	92289	92558
p2	(TA)4	8	93632	93639	AGGGGCTTCTTACTTCCCAA	60.07	20	GTTCTAAGCCATCTCTGGCG	59.98	20	118	93594	93711	AAGGGGCTTCTTACTTCCCA	60.07	20	GTTCTAAGCCATCTCTGGCG	59.98	20	119	93593	93711	AAGGGGCTTCTTACTTCCCA	60.07	20	TTCATTTCATCCGGGAAAAG	59.87	20	272	93593	93864
p2	(TA)4	8	95045	95052	GGTCATGTCATATAGGCCCG	60.18	20	GGGATCCCTACGTCGTTACA	59.81	20	231	94978	95208	CGGTCATGTCATATAGGCCC	60.18	20	GGGATCCCTACGTCGTTACA	59.81	20	232	94977	95208	GGTCATGTCATATAGGCCCG	60.18	20	ATGAGAAGGGGTCATTCGAG	59.09	20	280	94978	95257
p2	(AG)4	8	95803	95810	TGCCATCCACACCAGAATAA	59.92	20	TCAAATGGTGGATATGCGAG	59.5	20	248	95716	95963	TGCCATCCACACCAGAATAA	59.92	20	CTCAAATGGTGGATATGCGA	59.5	20	249	95716	95964	CTGCCATCCACACCAGAATA	59.52	20	TCAAATGGTGGATATGCGAG	59.5	20	249	95715	95963
p2	(TC)4	8	99730	99737	CTCGATCAATCTCTTTGCCC	59.77	20	CGCTCAATGAGAAAATGGGT	60.07	20	232	99605	99836	ATCAATCTCTTTGCCCCTCA	59.63	20	CGCTCAATGAGAAAATGGGT	60.07	20	228	99609	99836	TCAATCTCTTTGCCCCTCAT	59.63	20	CGCTCAATGAGAAAATGGGT	60.07	20	227	99610	99836
p1	(T)14	14	100689	100702	CTTTTTCGCGGAGTGAAATC	59.82	20	GACCCCGAAAAATTGACAAA	59.78	20	207	100548	100754	TTTTTCGCGGAGTGAAATCT	59.82	20	GACCCCGAAAAATTGACAAA	59.78	20	206	100549	100754	TTTTCGCGGAGTGAAATCTT	59.82	20	GACCCCGAAAAATTGACAAA	59.78	20	205	100550	100754
p2	(CT)4	8	107118	107125	GTTCGAGTACCAGGCGCTAC	59.9	20	CGGAGACCTGTGTTTTTGGT	60.01	20	259	106976	107234	GTTCGAGTACCAGGCGCTAC	59.9	20	TTTTTGGTAAACAGTCGCCC	59.98	20	247	106976	107222	TACCTGTACCCGAAACCGAC	59.85	20	CGGAGACCTGTGTTTTTGGT	60.01	20	178	107057	107234
p2	(GA)4	8	107438	107445	ACCAAAAACACAGGTCTCCG	60.01	20	GTGCAGGTAGTCCGCATCTT	60.29	20	274	107215	107488	CGTAAGACCATGTATGGGGG	60.07	20	GTGCAGGTAGTCCGCATCTT	60.29	20	248	107241	107488	CGAAATTCCTTGTCGGGTAA	59.93	20	GTGCAGGTAGTCCGCATCTT	60.29	20	116	107373	107488
p1	(A)10	10	108850	108859	CTGCGGAAAAATAGCTCGAC	59.98	20	GGGATTTCAGAATTGGGGTT	60	20	124	108776	108899	GAAAAATAGCTCGACGCCAG	59.98	20	GGGATTTCAGAATTGGGGTT	60	20	119	108781	108899	TTTTCTCGCATGCCTTTCTT	59.96	20	GGGATTTCAGAATTGGGGTT	60	20	251	108649	108899
p1	(T)10	10	109000	109009	AACCCCAATTCTGAAATCCC	60	20	CTCTGAGCTACAAGCCCCAC	60.01	20	184	108880	109063	AACCCCAATTCTGAAATCCC	60	20	TCTCCACTGGATCTGTTCCC	60.05	20	160	108880	109039	CTGCGGAAAAATAGCTCGAC	59.98	20	TCTCCACTGGATCTGTTCCC	60.05	20	264	108776	109039
p2	(TA)8	16	109261	109276	GGAAAATCATGCTCGGGATA	59.86	20	AAATATGCTGATTCGGCTGG	60.06	20	179	109162	109340	GAACTTGGGGATGGGTCTTT	60.17	20	AAATATGCTGATTCGGCTGG	60.06	20	142	109199	109340	GGAAAATCATGCTCGGGATA	59.86	20	AGGAACGCATTTTGGCTATG	60.1	20	268	109162	109429
c	(ACTATA)3aaactgtttctgaaaatctagatggaaataaagaaaattcgaatttagaatttttgaaaat(A)10	89	111092	111180	GGAAGAAAGGGAGGATCTGG	60.01	20	GGTGGAAGTCGCATCTCTTC	59.81	20	259	110990	111248	TTTCGGAAGAAAGGGAGGAT	60.01	20	GGTGGAAGTCGCATCTCTTC	59.81	20	263	110986	111248	TCGGAAGAAAGGGAGGATCT	60.15	20	GGTGGAAGTCGCATCTCTTC	59.81	20	261	110988	111248
p1	(G)11	11	114531	114541	GGAAGGGATATTGGACATCG	59.2	20	TTTATAAGGTAGTGATGGGGAAAA	58.11	24	278	114293	114570	GGAAGGGATATTGGACATCGT	60.03	21	TTTATAAGGTAGTGATGGGGAAAA	58.11	24	278	114293	114570	AGGAAGGGATATTGGACATCG	60.16	21	TTTATAAGGTAGTGATGGGGAAAA	58.11	24	279	114292	114570
p1	(T)10	10	114853	114862	TTTCTCTTGAGCAATTAGGAAAA	57.43	23	ACGACAAAACCCTAAATGCG	60	20	177	114732	114908	TTTCTCTTGAGCAATTAGGAAAATC	59.36	25	ACGACAAAACCCTAAATGCG	60	20	177	114732	114908	TTTCTCTTGAGCAATTAGGAAAA	57.43	23	CCCAACGACAAAACCCTAAA	59.83	20	181	114732	114912
p1	(A)14	14	115636	115649	TTTCTTTCATGGGCTTTTTCA	59.69	21	TTGCAGACTGAGGCATTTTG	59.99	20	151	115587	115737	TTCTTTCATGGGCTTTTTCAA	59.69	21	TTGCAGACTGAGGCATTTTG	59.99	20	150	115588	115737	TTTCTTTCATGGGCTTTTTCA	59.69	21	TGCATCATTAACCACTGGGA	59.92	20	191	115587	115777
p1	(A)10	10	115893	115902	ATTTCGCAAAGTCGGACCTA	59.71	20	AGCCCATACAGCTCCTGAAA	59.84	20	259	115853	116111	ATTTCGCAAAGTCGGACCTA	59.71	20	GCCCATACAGCTCCTGAAAG	59.84	20	258	115853	116110	ATTTCGCAAAGTCGGACCTA	59.71	20	AATGCCGACGGTTAAAAAGA	59.59	20	238	115853	116090
p1	(A)12	12	116357	116368	TGGCGTCGATAGGTTTTCTT	59.71	20	TGGTCTTTGTCTTGTGAGAACC	59.23	22	275	116242	116516	ATTGTGGCGTCGATAGGTTT	59.46	20	TGGTCTTTGTCTTGTGAGAACC	59.23	22	279	116238	116516	TTTGGATATGCTATTTTGGCG	59.94	21	TGGTCTTTGTCTTGTGAGAACC	59.23	22	251	116266	116516
p2	(AT)4	8	118706	118713	TTTTTGTAATGAATTCTGGCTCAA	60.01	24	CAACTCGCATCAATCAATCG	60.22	20	206	118574	118779	TTTTTGTAATGAATTCTGGCTCA	58.8	23	TGTTATAGCAATTGCAGCCG	59.86	20	280	118574	118853	TTTTTGTAATGAATTCTGGCTCA	58.8	23	CAACTCGCATCAATCAATCG	60.22	20	206	118574	118779
p2	(AT)4	8	119169	119176	TTCACCGGATTCAATCAACT	57.99	20	TGCAATTTCTGTAGCTCGTCA	59.62	21	229	119094	119322	TTCACCGGATTCAATCAACT	57.99	20	AGGTGCAATTTCTGTAGCTCG	59.53	21	232	119094	119325	TTCACCGGATTCAATCAACT	57.99	20	GGTGCAATTTCTGTAGCTCG	58.53	20	231	119094	119324
p1	(T)12	12	125008	125019	ATTGGGCCAAAGAAAGGATT	59.78	20	GCCCCTAAACGACGTAGAGA	59.34	20	186	124880	125065	AATTGGGCCAAAGAAAGGAT	59.78	20	GCCCCTAAACGACGTAGAGA	59.34	20	187	124879	125065	AAAATTGGGCCAAAGAAAGG	60.29	20	GCCCCTAAACGACGTAGAGA	59.34	20	189	124877	125065
c	(T)10atcaatatagc(T)10gtatcttttactttttttgtgtttatttttatgaaccaacgaaatacctatggttc(TA)4	95	125152	125246	TCTCTACGTCGTTTAGGGGC	59.34	20	TTGAACCTGTCCGTTTGTCT	58.19	20	243	125046	125288	GGGCGAGAATATTTTCAGGG	60.76	20	TTGAACCTGTCCGTTTGTCT	58.19	20	227	125062	125288	GTCGTTTAGGGGCGAGAATA	59.18	20	TTGAACCTGTCCGTTTGTCT	58.19	20	236	125053	125288
p2	(TA)5	10	126238	126247	AATTTCCCCTATACCCCGAA	59.51	20	TTTGAGGCCGACTCGTTATT	59.71	20	186	126109	126294	AATTTCCCCTATACCCCGAA	59.51	20	TTTTGAGGCCGACTCGTTAT	59.71	20	187	126109	126295	AATTTCCCCTATACCCCGAA	59.51	20	TTTTTGAGGCCGACTCGTTA	60.74	20	188	126109	126296
c	(T)15gatattaaattttttatagtcgaaataaaaaaaatggta(T)13	67	126694	126760	GCTTGTGATAAAGAGCATAGGTCA	59.82	24	AAATTTTGCATTGAACAACTGTC	58.23	23	242	126662	126903	TGCTTGTGATAAAGAGCATAGGTC	59.82	24	AAATTTTGCATTGAACAACTGTC	58.23	23	243	126661	126903	TGCTTGTGATAAAGAGCATAGGTC	59.82	24	AAATTTTGCATTGAACAACTGTCT	59.14	24	243	126661	126903
p1	(A)11	11	126905	126915	GCTATAGACAGTTGTTCAATGCAAA	59.75	25	GGACAAATTCTTCACTCAGCG	59.87	21	253	126875	127127	GCTATAGACAGTTGTTCAATGCAA	58.53	24	GGACAAATTCTTCACTCAGCG	59.87	21	253	126875	127127	GCTATAGACAGTTGTTCAATGCAAA	59.75	25	TCTTCACTCAGCGAAAACAAAA	60.03	22	245	126875	127119
p1	(T)10	10	127029	127038	TTTTCTTTTGAATGTCTGCCAA	59.74	22	GGACAAATTCTTCACTCAGCG	59.87	21	188	126940	127127	TTTTTCTTTTGAATGTCTGCCA	59.74	22	GGACAAATTCTTCACTCAGCG	59.87	21	189	126939	127127	TTTCTTTTGAATGTCTGCCAAA	59.74	22	GGACAAATTCTTCACTCAGCG	59.87	21	187	126941	127127
p1	(T)11	11	127960	127970	TTTTCCACATGAAATTGCGA	60.05	20	TTCCCAAAGGCGTAAAACTG	60.1	20	149	127935	128083	TTTCCACATGAAATTGCGAA	60.05	20	TTCCCAAAGGCGTAAAACTG	60.1	20	148	127936	128083	TTCCACATGAAATTGCGAAG	59.66	20	TTCCCAAAGGCGTAAAACTG	60.1	20	147	127937	128083
p1	(T)11	11	128911	128921	TCGTTATGGCAAAATCGAGTC	60.09	21	CATGCCAAAGTGATGGAAAA	59.52	20	262	128732	128993	TCGTTATGGCAAAATCGAGTC	60.09	21	TGCCAAAGTGATGGAAAAGA	59.25	20	260	128732	128991	TCGTTATGGCAAAATCGAGTC	60.09	21	ACATGCCAAAGTGATGGAAA	58.98	20	263	128732	128994
c	(A)12ggatcctc(T)10attttcaaaaattctaaattcgaattttctttatttccatctagattttcagaaacagtt(TTATAG)3	108	129123	129230	CGATTTGGTCGATTCCATCT	59.89	20	GGAAGAAAGGGAGGATCTGG	60.01	20	273	129059	129331	CGATTTGGTCGATTCCATCT	59.89	20	TTTCGGAAGAAAGGGAGGAT	60.01	20	277	129059	129335	CGATTTGGTCGATTCCATCT	59.89	20	TCGGAAGAAAGGGAGGATCT	60.15	20	275	129059	129333
p2	(AT)8	16	131046	131061	AAATATGCTGATTCGGCTGG	60.06	20	GGAAAATCATGCTCGGGATA	59.86	20	179	130981	131159	AAATATGCTGATTCGGCTGG	60.06	20	GAACTTGGGGATGGGTCTTT	60.17	20	142	130981	131122	AGGAACGCATTTTGGCTATG	60.1	20	GGAAAATCATGCTCGGGATA	59.86	20	268	130892	131159
p1	(A)10	10	131314	131323	CTCTGAGCTACAAGCCCCAC	60.01	20	AACCCCAATTCTGAAATCCC	60	20	184	131258	131441	TCTCCACTGGATCTGTTCCC	60.05	20	AACCCCAATTCTGAAATCCC	60	20	160	131282	131441	TCTCCACTGGATCTGTTCCC	60.05	20	CTGCGGAAAAATAGCTCGAC	59.98	20	264	131282	131545
p1	(T)10	10	131464	131473	GGGATTTCAGAATTGGGGTT	60	20	CTGCGGAAAAATAGCTCGAC	59.98	20	124	131422	131545	GGGATTTCAGAATTGGGGTT	60	20	GAAAAATAGCTCGACGCCAG	59.98	20	119	131422	131540	GGGATTTCAGAATTGGGGTT	60	20	TTTTCTCGCATGCCTTTCTT	59.96	20	251	131422	131672
p2	(TC)4	8	132878	132885	GTGCAGGTAGTCCGCATCTT	60.29	20	ACCAAAAACACAGGTCTCCG	60.01	20	274	132833	133106	GTGCAGGTAGTCCGCATCTT	60.29	20	CGTAAGACCATGTATGGGGG	60.07	20	248	132833	133080	GTGCAGGTAGTCCGCATCTT	60.29	20	CGAAATTCCTTGTCGGGTAA	59.93	20	116	132833	132948
p2	(AG)4	8	133198	133205	CGGAGACCTGTGTTTTTGGT	60.01	20	GTTCGAGTACCAGGCGCTAC	59.9	20	259	133087	133345	TTTTTGGTAAACAGTCGCCC	59.98	20	GTTCGAGTACCAGGCGCTAC	59.9	20	247	133099	133345	CGGAGACCTGTGTTTTTGGT	60.01	20	TACCTGTACCCGAAACCGAC	59.85	20	178	133087	133264
p1	(A)14	14	139621	139634	GACCCCGAAAAATTGACAAA	59.78	20	CTTTTTCGCGGAGTGAAATC	59.82	20	207	139567	139773	GACCCCGAAAAATTGACAAA	59.78	20	TTTTTCGCGGAGTGAAATCT	59.82	20	206	139567	139772	GACCCCGAAAAATTGACAAA	59.78	20	TTTTCGCGGAGTGAAATCTT	59.82	20	205	139567	139771
p2	(AG)4	8	140585	140592	CGCTCAATGAGAAAATGGGT	60.07	20	CTCGATCAATCTCTTTGCCC	59.77	20	232	140485	140716	CGCTCAATGAGAAAATGGGT	60.07	20	ATCAATCTCTTTGCCCCTCA	59.63	20	228	140485	140712	CGCTCAATGAGAAAATGGGT	60.07	20	TCAATCTCTTTGCCCCTCAT	59.63	20	227	140485	140711
p2	(CT)4	8	144513	144520	TCAAATGGTGGATATGCGAG	59.5	20	TGCCATCCACACCAGAATAA	59.92	20	248	144358	144605	CTCAAATGGTGGATATGCGA	59.5	20	TGCCATCCACACCAGAATAA	59.92	20	249	144357	144605	TCAAATGGTGGATATGCGAG	59.5	20	CTGCCATCCACACCAGAATA	59.52	20	249	144358	144606
p2	(AT)4	8	145270	145277	GGGATCCCTACGTCGTTACA	59.81	20	GGTCATGTCATATAGGCCCG	60.18	20	231	145113	145343	GGGATCCCTACGTCGTTACA	59.81	20	CGGTCATGTCATATAGGCCC	60.18	20	232	145113	145344	ATGAGAAGGGGTCATTCGAG	59.09	20	GGTCATGTCATATAGGCCCG	60.18	20	280	145064	145343
p2	(TA)4	8	146684	146691	GTTCTAAGCCATCTCTGGCG	59.98	20	AGGGGCTTCTTACTTCCCAA	60.07	20	118	146610	146727	GTTCTAAGCCATCTCTGGCG	59.98	20	AAGGGGCTTCTTACTTCCCA	60.07	20	119	146610	146728	TTCATTTCATCCGGGAAAAG	59.87	20	AAGGGGCTTCTTACTTCCCA	60.07	20	272	146457	146728
p2	(GA)4	8	148003	148010	GTGCTTTCGTTGTTGTGGAA	59.74	20	TCGAATTACTTAGCCCTCGG	59.32	20	192	147851	148042	TGGAACCCATGGTTATGGAC	60.44	20	TCGAATTACTTAGCCCTCGG	59.32	20	280	147763	148042	AGTGCTTTCGTTGTTGTGGA	59.34	20	TCGAATTACTTAGCCCTCGG	59.32	20	193	147850	148042
p2	(TC)4	8	150028	150035	TTCGTCACCACTTTGTGGAA	60.13	20	ATATTTTCTTCGTGCGGTGG	59.96	20	129	149948	150076	TTTCGTCACCACTTTGTGGA	60.13	20	ATATTTTCTTCGTGCGGTGG	59.96	20	130	149947	150076	TCGTCACCACTTTGTGGAAA	60.13	20	ATATTTTCTTCGTGCGGTGG	59.96	20	128	149949	150076
p2	(TC)4	8	152270	152277	GAAGATCCGTTCAATTGGCT	59.13	20	TCTCGAGAAACAAGTGGGCT	59.99	20	280	152124	152403	GAAGATCCGTTCAATTGGCT	59.13	20	TCTCTTCGTTAGTTGGGGGA	59.67	20	210	152124	152333	AGAAGATCCGTTCAATTGGC	59.13	20	TCTCTTCGTTAGTTGGGGGA	59.67	20	211	152123	152333
p2	(TC)4	8	153257	153264	TCGAGGGTCCAAGAGTTTTC	59.26	20	TCAGCCATGGATGCTTAGTG	59.82	20	270	153146	153415	TCGAGGGTCCAAGAGTTTTC	59.26	20	CATGGATGCTTAGTGGGGAT	59.77	20	265	153146	153410	TGAATTGCGCAAAAGTAGGA	59.44	20	GGGATCCTCGTACATGGTGA	60.75	20	280	153116	153395
p2	(AT)4	8	154896	154903	ATAAGCCAGATGACGGAACG	60.1	20	ATCAATCAAAACCCCTTCCC	60	20	225	154770	154994	ATAAGCCAGATGACGGAACG	60.1	20	ATCAAAACCCCTTCCCAAAC	60.03	20	221	154770	154990	ATAAGCCAGATGACGGAACG	60.1	20	CCTAAGGGCATATCGGTTGA	59.92	20	263	154770	155032
