# Supplementary material for: Plastome organization and evolution of chloroplast genes in Cardamine species adapted to contrasting habitats
Source: BMC Genomics. 2015 Apr 17;16(1):306. doi: 10.1186/s12864-015-1498-0 (PMC4446112; doi:10.1186/s12864-015-1498-0)
Supplement: Additional file 9: Table S6. — Phylogenetic distribution map of substitution rates using probabilistic substitution mapping under the homogenous model of sequence evolution. [file 12864_2015_1498_MOESM9_ESM.xlsx]

## Sheet: Foglio1
Table S6: Phylogenetic distribution map of substitution rates using probabilistic substitution mapping under the homogenous model of sequence evolution.
Gene	CarImp	CarRes	BarVer	NasOff	Tree
accD	0	0.139186225625	0.312793762671	0.260268259266	(AetCor:0,AetGra:0.222231246624,((LobMar:0.525004297406,(BraNap:0.219964807142,(AraHir:0.436119963076,DraNem:0.258148369671):0):0):0,(LepVir:0.278151075658,(((OliPum:0.319263292652,(CapBur:0.166486766826,AraTha:0.170754874891):0):0,(CruWal:0,(PacEny:0,PacChe:0):0):0):0.384400208413,(BarVer:0.312793762671,(NasOff:0.260268259266,(CarImp:0,CarRes:0.139186225625):0):0):0):0):0):0.668151928242);
ccsA	0	0.229251725643	0	0	(AetCor:0.296128258205,AetGra:0.37571264642,((LobMar:0.44476366256,(BraNap:0.209095704856,(AraHir:0.543179015978,DraNem:0.545842887058):0.177874662313):0):0,(LepVir:0.196191185602,(((OliPum:0,(CapBur:0,AraTha:0):0):0,(CruWal:0.173741446395,(PacEny:0,PacChe:0):0):0):0,(BarVer:0,(NasOff:0,(CarImp:0,CarRes:0.229251725643):0):0):0):0):0):0.411323952553);
matK	0	0.569008541414	0.352331309841	0.358056113737	(AetCor:0.289302428541,AetGra:0.284115284778,((LobMar:0.156137497574,(BraNap:0.207885738502,(AraHir:0.30926275678,DraNem:0.29996154388):0.200312975129):0):0,(LepVir:0.40998161541,(((OliPum:0.262665790343,(CapBur:0.359563125374,AraTha:0.337151873191):0):0,(CruWal:0.414091208053,(PacEny:0,PacChe:0):0):0):0,(BarVer:0.352331309841,(NasOff:0.358056113737,(CarImp:0,CarRes:0.569008541414):0):0):0):0):0)…
ndhF	0.404600024572	0.601989001837	0.179846871295	0.108474269897	(AetCor:0.140357261759,AetGra:0.270671163546,((LobMar:0.253484542993,(BraNap:0.148485426492,(AraHir:0.322809193618,DraNem:0.178464035593):0.155514171655):0):0,(LepVir:0.0898268448695,(((OliPum:0.106566168676,(CapBur:0.208278689572,AraTha:0.117550045856):0):0,(CruWal:0.208019796345,(PacEny:0,PacChe:0):0):0):0.0702589158037,(BarVer:0.179846871295,(NasOff:0.108474269897,(CarImp:0.404600024572,CarRes…
rbcL	0	0	0	0	(AetCor:0,AetGra:0,((LobMar:0,(BraNap:0.109325439645,(AraHir:0,DraNem:0.0487025970445):0):0):0,(LepVir:0.0391270834061,(((OliPum:0.490826719256,(CapBur:0,AraTha:0):0):0,(CruWal:0,(PacEny:0,PacChe:0):0):0):0,(BarVer:0,(NasOff:0,(CarImp:0,CarRes:0):0):0):0):0):0):0.158657720875);
rpoC2	0.20507754271	0.497943540729	0.345025182223	0.22689666813	(AetCor:0.23215305481,AetGra:0.243588768793,((LobMar:0.149674990391,(BraNap:0.166950633148,(AraHir:0.317768034557,DraNem:0.171236049893):0.222929191281):0):0,(LepVir:0.180277693078,(((OliPum:0.356437807257,(CapBur:0.200350565576,AraTha:0.201212422548):0):0,(CruWal:0.261765236194,(PacEny:0.408130370771,PacChe:0.366150764634):0):0):0.217328386131,(BarVer:0.345025182223,(NasOff:0.22689666813,(CarImp…
* CarImp= Cardamine impatines
*CarRes=Cardamine resedifolia
*BarVer= Barbarea
*NasOff=Nasturtium officinale
