# Supplementary material for: Plastome organization and evolution of chloroplast genes in Cardamine species adapted to contrasting habitats
Source: BMC Genomics. 2015 Apr 17;16(1):306. doi: 10.1186/s12864-015-1498-0 (PMC4446112; doi:10.1186/s12864-015-1498-0)
Supplement: Additional file 10: Table S7. — Accessions and references for fully sequenced plastomes used in phylogenetic reconstruction and genome comparison in this study. [file 12864_2015_1498_MOESM10_ESM.xlsx]

## Sheet: Sheet1
Table S7. Accessions and references for fully sequenced plastomes used in phylogenetic reconstruction and genome comparison in this study.
Taxon	Abbreviation	GenBank accession number	Reference
Aethionema cordifolium	AetCor	NC_009265	Hosouchi T., Tsuruoka H., Kotani H (2007) Sequencing analysis of Aethionema coridifolium chloroplast DNA.
Aethionema grandiflorum	AetGra	NC_009266	Hosouchi T., Tsuruoka H., Kotani H (2007) Sequencing analysis of Aethionema coridifolium chloroplast DNA.
Arabidopsis thaliana	AraTha	NC_000932	Sato S, Nakamura Y, Kaneko T, Asamizu E, Tabata S (1999) Complete structure of the chloroplast genome of Arabidopsis thaliana.DNA Res.29:283-90.
Arabis hirsuta	AraHir	NC_009268	Hosouchi T., Tsuruoka H., Kotani H (2007) Sequencing analysis of Aethionema coridifolium chloroplast DNA.
Barbarea verna	BarVer	NC_009269	Hosouchi T., Tsuruoka H., Kotani H (2007) Sequencing analysis of Aethionema coridifolium chloroplast DNA.
Brassica napus	BraNap	NC_016734	Zhi-Yong Hu, Wei Hua, Shun-Mou Huang, Han-Zhong Wang (2011) Complete chloroplast genome sequence of rapeseed (Brassica napus L.) and its evolutionary implications. Genetic Resources and Crop Evolution. 58: 875-887
Capsella bursa-pastoris	CapBur	NC_009270	Hosouchi T., Tsuruoka H., Kotani H (2007) Sequencing analysis of Aethionema coridifolium chloroplast DNA.
Crucihimalaya wallichii	CruWal	NC_009271	Hosouchi T., Tsuruoka H., Kotani H (2007) Sequencing analysis of Aethionema coridifolium chloroplast DNA.
Draba nemorosa	DraNem	NC_009272	Hosouchi T., Tsuruoka H., Kotani H (2007) Sequencing analysis of Aethionema coridifolium chloroplast DNA.
Lepidium virginicum	LepVir	NC_009273	Hosouchi T., Tsuruoka H., Kotani H (2007) Sequencing analysis of Aethionema coridifolium chloroplast DNA.
Lobularia maritima	LobMar	NC_009274	Hosouchi T., Tsuruoka H., Kotani H (2007) Sequencing analysis of Aethionema coridifolium chloroplast DNA.
Nasturtium officinale	NasOff	NC_009275	Hosouchi T., Tsuruoka H., Kotani H (2007) Sequencing analysis of Aethionema coridifolium chloroplast DNA.
Olimarabidopsis pumila	OliPum	NC_009267	Hosouchi T., Tsuruoka H., Kotani H (2007) Sequencing analysis of Aethionema coridifolium chloroplast DNA.
Pachycladon cheesemanii	PacChe	NC_021102	Becker M., Gruenheit N., Deusch O., Voelckel C., Lockhart P.J (2012) "Nunatak survival in the Central Southern Alps of New Zealand."
Pachycladon enysii	PacEny	NC_018565	Becker M., Gruenheit N., Deusch O., Voelckel C., Lockhart P.J (2012) "Nunatak survival in the Central Southern Alps of New Zealand."
Carica papaya	CarPap	NC_010323	Rice D.W., Saw J.J., Yu Q.Q., Feng Y.Y., Wang W.L., Wang L.L., Alam M.M., Palmer J.D (2008) The chloroplast and mitochondrial genomes of papaya. Genome Res. 0:0-0

## Sheet: Sheet2
Table 1. Accessions and references for taxa used in phylogenetic reconstruction and genome comparison in this study.
Taxon	GenBank accession number	Reference	Reference	Reference
Brassicaceae
Aethionema cordifolium	NC_009265	Hosouchi et al.2007	Hosouchi,T., Tsuruoka,H. and Kotani,H.	"Sequencing analysis of Aethionema coridifolium chloroplast DNA." Hosouchi T., Tsuruoka H., Kotani H.
Aethionema grandiflorum	NC_009266	Hosouchi et al.2007	Hosouchi,T., Tsuruoka,H. and Kotani,H.	"Sequencing analysis of Aethionema coridifolium chloroplast DNA." Hosouchi T., Tsuruoka H., Kotani H.
Arabidopsis thaliana	NC_000932	Sato et al.1999	Sato et al.1999	DNA Res. 1999 Oct 29;6(5):283-90. Complete structure of the chloroplast genome of Arabidopsis thaliana. Sato S, Nakamura Y, Kaneko T, Asamizu E, Tabata S.
Arabis hirsuta	NC_009268	Hosouchi et al.2007	Hosouchi,T., Tsuruoka,H. and Kotani,H.	"Sequencing analysis of Aethionema coridifolium chloroplast DNA." Hosouchi T., Tsuruoka H., Kotani H.
Barbarea verna	NC_009269	Hosouchi et al.2007	Hosouchi,T., Tsuruoka,H. and Kotani,H.	"Sequencing analysis of Aethionema coridifolium chloroplast DNA." Hosouchi T., Tsuruoka H., Kotani H.
Brassica napus	NC_016734	Hu et al.2011	Hu et al.2011	Genetic Resources and Crop Evolution. August 2011, Volume 58, Issue 6, pp 875-887 Complete chloroplast genome sequence of rapeseed (Brassica napus L.) and its evolutionary implications Zhi-Yong Hu, Wei Hua, Shun-Mou Huang, Han-Zhong Wang
Capsella bursa-pastoris	NC_009270	Hosouchi et al.2007	Hosouchi,T., Tsuruoka,H. and Kotani,H.	"Sequencing analysis of Aethionema coridifolium chloroplast DNA." Hosouchi T., Tsuruoka H., Kotani H.
Crucihimalaya wallichii	NC_009271	Hosouchi et al.2007	Hosouchi,T., Tsuruoka,H. and Kotani,H.	"Sequencing analysis of Aethionema coridifolium chloroplast DNA." Hosouchi T., Tsuruoka H., Kotani H.
Draba nemorosa	NC_009272	Hosouchi et al.2007	Hosouchi,T., Tsuruoka,H. and Kotani,H.	"Sequencing analysis of Aethionema coridifolium chloroplast DNA." Hosouchi T., Tsuruoka H., Kotani H.
Lepidium virginicum	NC_009273	Hosouchi et al.2007	Hosouchi,T., Tsuruoka,H. and Kotani,H.	"Sequencing analysis of Aethionema coridifolium chloroplast DNA." Hosouchi T., Tsuruoka H., Kotani H.
Lobularia maritima	NC_009274	Hosouchi et al.2007	Hosouchi,T., Tsuruoka,H. and Kotani,H.	"Sequencing analysis of Aethionema coridifolium chloroplast DNA." Hosouchi T., Tsuruoka H., Kotani H.
Nasturtium officinale	NC_009275	Hosouchi et al.2007	Hosouchi,T., Tsuruoka,H. and Kotani,H.	"Sequencing analysis of Aethionema coridifolium chloroplast DNA." Hosouchi T., Tsuruoka H., Kotani H.
Olimarabidopsis pumila	NC_009267	Hosouchi et al.2007	Hosouchi,T., Tsuruoka,H. and Kotani,H.	"Sequencing analysis of Aethionema coridifolium chloroplast DNA." Hosouchi T., Tsuruoka H., Kotani H.
Pachycladon cheesemanii	NC_021102	Becker et al.2012	Becker,M., Gruenheit,N., Deusch,O., Voelckel,C. and Lockhart,P.J.	"Nunatak survival in the Central Southern Alps of New Zealand." Becker M., Gruenheit N., Deusch O., Voelckel C., Lockhart P.J. Submitted (MAR-2012) to the EMBL/GenBank/DDBJ databases Cited for: NUCLEOTIDE SEQUENCE.
